# Supplementary material for: Mitochondrial complex II orchestrates divergent effects in CD4+ and CD8+ T cells
Source: J Clin Invest. 2025 Dec 15;135(24):e194134. doi: 10.1172/JCI194134 (PMC12700539; doi:10.1172/JCI194134)
Supplement: Supporting data values [file jci-135-194134-s085.xlsx]

## Sheet: Figure 1C
Isolated splenic CD4+ T cells				Isolated splenic CD8+ T cells
2-DDCT		Relative to b-actin		2-DDCT		Relative to b-actin
Sdhafl/fl CD4-Cre-	Sdhafl/fl CD4-Cre+	Sdhafl/fl CD4-Cre-	Sdhafl/fl CD4-Cre+	Sdhafl/fl CD4-Cre-	Sdhafl/fl CD4-Cre+	Sdhafl/fl CD4-Cre-	Sdhafl/fl CD4-Cre+
0.985	0.259	0.90869	0.085002	1.025	0.272	0.882786	0.047622
1.008	0.266	1.04485	0.097095	0.941	0.237	0.880601	0.05351
1.007	0.276	0.872428	0.11877	1.037	0.237	0.982348	0.046203

## Sheet: Figure 1D
Early T cell precursors %		Double positive cells %		CD4 single positive cells %		CD8 single positive cells %
WT	KO	WT	KO	WT	KO	WT	KO
0.018931	0.0127691	78.2973	75.7268	5.61237	6.17741	1.86993	2.37382
0.0126973	0.0123824	70.8105	70.5781	5.57584	5.76882	1.72519	1.95004
0.0117755	0.015052	70.5576	81.6445	4.75821	5.04164	2.1993	2.26509
0.0135792	0.0235167	74.8997	68.9848	5.27517	6.95596	2.25062	2.50799

## Sheet: Figure 1E
2-DDCT
Sdhafl/fl CD4-Cre-	Sdhafl/fl CD4-Cre+
1.013	0.228
0.978	0.223
1.009	0.231

## Sheet: Figure 1F
CD4+ T cells %		CD8+ T cells %		Naïve T cells %		Central memory T cells %		Effector memory T cells %		Regulatory T cells %
WT	KO	WT	KO	WT	KO	WT	KO	WT	KO	WT	KO
60.4	61.4	35.3	23.9	70.1	75.5	9.25	6.55	24.679	18.4106	7.8	7.08
53.7	64.9	30.8	25.7	79.5	88.2	6.65	5.44	14.4654	3.84354	8.38	9.22
56.8	60.5	36.7	25.3	76	76.7	6.37	4.55	18.4211	13.9505	6.07	4.46
59.2	61.5	33.8	21.7	74.9	77.7	3.6	4.36	20.6943	17.6319	6.46	6.22
60.5	62.9	33.8	22.7	80	87.2	5.96	4.21	14.5	6.15826	5.58	6.95

## Sheet: Figure 1G
Succinate (mg/106 cells)
Naïve WT	Naïve KO	Unstimulated WT	Unstimulated KO	Stimulated WT	Stimulated KO
0.011434	0.058777	0.015786	0.05984	0.216172	0.241397
0.007992	0.058242	0.017377	0.060575	0.200019	0.247858
0.023136	0.058548	0.027412	0.062533	0.213174	0.246935
0.065793	0.036642	0	0.161222	0.270694	0.594043
0.02571	0.046764	0.0311518	0.153838	0.304689	0.68528
0.003441	0.079154	0.012422	0.178452	0.304392	0.873769
0.093984	0.280407	0.260718	0.170009	0.281031	0.543317
0.255477	0.150788	0.24175	0.223406	0.277121	0.516556
0.239592	0.28692	0.280494	0.246115	0.304369	0.571323

## Sheet: Figure 1H
% of proliferated cells
WT	KO
80.2	32.3
79.7	31.3
80.9	32.9
80.7	31.4
81	35.4

## Sheet: Figure 1I
Annexin V+7-AAD+ (%)
WT	KO
30.5	52.9
29.6	53.3
29.4	52

## Sheet: Figure 1J
	OCR (pmol/min)
Time (minutes)	WT								KO
1.29601	62.2978	77.0517	78.0553	68.3357	72.7693	77.8777	56.4529	63.0152	31.5552	46.5213	36.1097	44.5898	45.6042	39.3457
8.85309	58.3064	71.7353	71.8186	61.1302	66.3897	72.9668	54.3736	59.5594	30.4537	42.4509	34.3082	41.2292	42.2908	38.8728
16.3893	57.9041	71.268	71.5113	61.7207	66.5605	71.8896	54.0997	59.8964	31.4619	42.7202	34.2735	41.1969	42.3967	39.5447
24.0244	18.8902	20.0703	20.794	19.3233	21.1042	20.8049	16.2041	18.9644	7.16297	11.7413	9.23791	13.7495	12.8281	12.3565
31.5968	18.7872	22.1341	22.6266	20.5569	20.2112	21.7668	17.0472	19.3159	7.52211	12.8568	10.3214	14.9543	14.6329	14.5079
39.1878	20.0429	24.4325	27.4427	22.8158	22.5634	24.113	17.9768	20.639	8.1237	13.006	10.0356	14.5844	14.6286	14.1094
46.8821	72.6985	70.1505	74.9781	61.889	60.5743	77.7845	63.2006	55.777	26.4512	31.7313	28.1714	31.0292	34.0849	27.9917
54.4501	62.1239	63.5715	70.5185	58.7991	53.262	71.3957	63.4406	48.8638	24.3695	30.3948	24.6261	29.2453	32.5852	22.7529
62.0409	57.1991	60.8786	67.1558	56.666	52.9125	67.4763	55.0212	46.1363	25.0636	29.6652	24.2669	26.292	31.7694	22.6327
69.7561	8.00909	10.8525	13.8758	11.7033	8.69069	8.86079	12.5936	9.00737	2.68495	4.0503	3.68246	7.96704	6.02024	6.88552
77.3758	9.23757	10.9117	12.8841	15.2848	8.1379	10.7122	12.4154	8.60216	3.19831	4.69644	4.14945	8.89054	7.58475	7.8198
84.909	8.43739	10.2722	11.7171	11.8249	7.8644	10.4556	11.8264	8.36957	2.21523	5.16005	3.22936	8.3075	6.03097	7.47392

## Sheet: Figure 2F
	Comparison	logFC	pval	padj
Xkr4	KO Stimulated vs WT Stimulated	-0.00032027219074676	0.344662364313181	0.416243028917157
Mrpl15	KO Stimulated vs WT Stimulated	-0.244564051198743	2.11763646816255e-101	4.99867711506128e-100
Lypla1	KO Stimulated vs WT Stimulated	-0.0408309288227619	2.10902806773226e-15	9.63000218444336e-15
Tcea1	KO Stimulated vs WT Stimulated	0.0288373917462439	0.000823346960525075	0.00183757079043164
Rgs20	KO Stimulated vs WT Stimulated	0.000631571650767788	0.554255028071881	0.624914771579261
Atp6v1h	KO Stimulated vs WT Stimulated	0.0214080548690407	0.704288457753883	0.760571793562461
Rb1cc1	KO Stimulated vs WT Stimulated	0.0671454785923603	1.51763579273393e-08	5.0098597610505e-08
4732440D04Rik	KO Stimulated vs WT Stimulated	0.0141662880502345	5.57983336101391e-05	0.000140851330776121
Alkal1	KO Stimulated vs WT Stimulated	0.000186712687020631	0.342769098711216	0.41433375624192
St18	KO Stimulated vs WT Stimulated	-0.0272997789635897	6.64376334839889e-37	5.44498545592214e-36
Pcmtd1	KO Stimulated vs WT Stimulated	0.137081497070189	2.08208745355517e-48	2.13234473691685e-47
Gm26901	KO Stimulated vs WT Stimulated	-0.0064344828623178	3.46281132334672e-06	9.72843181184194e-06
Sntg1	KO Stimulated vs WT Stimulated	-0.0101543169053618	1.72929582550993e-08	5.68123784576889e-08
Rrs1	KO Stimulated vs WT Stimulated	-0.170626687869877	5.61007394061266e-100	1.29807978307269e-98
Adhfe1	KO Stimulated vs WT Stimulated	0.00377278286000265	0.0100986899052305	0.0189991330645913
2610203C22Rik	KO Stimulated vs WT Stimulated	0.00131744785006017	0.00852548149517867	0.0163485165532004
Mybl1	KO Stimulated vs WT Stimulated	-0.0216528493366743	1.74759692311891e-12	7.08257254035501e-12
Vcpip1	KO Stimulated vs WT Stimulated	0.0296145062750913	0.0141568023104044	0.0259111671426359
1700034P13Rik	KO Stimulated vs WT Stimulated	0.0249060409330974	0.00175233258574637	0.00374982967241285
Sgk3	KO Stimulated vs WT Stimulated	-0.00851965072128819	8.13779714389222e-07	2.40080096910765e-06
Mcmdc2	KO Stimulated vs WT Stimulated	0.000865348316848183	0.784649210344934	0.830296976158141
Snhg6	KO Stimulated vs WT Stimulated	0.0209771940649903	0.0452898518680671	0.0739677250757279
Tcf24	KO Stimulated vs WT Stimulated	0.000462777813526884	0.0292801005096871	0.0497859283980401
Ppp1r42	KO Stimulated vs WT Stimulated	-0.000127055947241479	0.370113710891865	0.443081021118832
Cops5	KO Stimulated vs WT Stimulated	-0.131628626821281	4.37404545712405e-40	3.86840580228051e-39
Cspp1	KO Stimulated vs WT Stimulated	0.0741784772173044	1.64796356603769e-09	5.77236877320611e-09
Arfgef1	KO Stimulated vs WT Stimulated	0.0572061859409593	9.91101680106828e-07	2.91055671966437e-06
Cpa6	KO Stimulated vs WT Stimulated	0.000708027936313601	0.016943355767535	0.0303006952833808
A830018L16Rik	KO Stimulated vs WT Stimulated	0.000892598359445223	0.131049585542773	0.185869971683225
Slco5a1	KO Stimulated vs WT Stimulated	0.00290090961725708	0.000485269867684451	0.00111338465318262
Prdm14	KO Stimulated vs WT Stimulated	0.00151115495075194	0.688518986544161	0.74900309254569
Ncoa2	KO Stimulated vs WT Stimulated	0.0562986219475959	6.11023107532086e-05	0.000153674782820791
Gm29570	KO Stimulated vs WT Stimulated	0.00973304811793263	0.000106661416282012	0.000262063899567325
Tram1	KO Stimulated vs WT Stimulated	0.0297284603271894	0.00488740077323298	0.00977725826747393
Lactb2	KO Stimulated vs WT Stimulated	0.0461342392856037	9.01809063166529e-05	0.000223308842060114
Eya1	KO Stimulated vs WT Stimulated	0.000252234706922377	0.593926524093654	0.661474901443993
Trpa1	KO Stimulated vs WT Stimulated	-0.000223859853183203	0.0477916171508937	0.0775697707737058
Terf1	KO Stimulated vs WT Stimulated	0.0569742005792318	8.15365147877393e-06	2.22229161452024e-05
Sbspon	KO Stimulated vs WT Stimulated	0.000597445394151715	0.236094290212002	0.304810243361359
4930444P10Rik	KO Stimulated vs WT Stimulated	0.000631364073045695	0.0647588427331032	0.101499386542692
Rpl7	KO Stimulated vs WT Stimulated	-0.240138068386047	4.26231191620257e-64	5.83326993263514e-63
Rdh10	KO Stimulated vs WT Stimulated	0.00195029576748702	0.616870700324959	0.682177951859862
Stau2	KO Stimulated vs WT Stimulated	-0.00676621991906168	0.00975133090666651	0.0184801651154054
Ube2w	KO Stimulated vs WT Stimulated	0.0842370181942348	1.08802673266136e-12	4.44845776725464e-12
Eloc	KO Stimulated vs WT Stimulated	-0.341602841769093	1.40889420085422e-161	7.49614590983905e-160
D030040B21Rik	KO Stimulated vs WT Stimulated	0.00097388807833957	0.0136029405603693	0.0249617220777194
Tmem70	KO Stimulated vs WT Stimulated	-0.151766858854625	9.74020466379128e-80	1.68539419656333e-78
Ly96	KO Stimulated vs WT Stimulated	-0.00696889252587786	0.0051744578165687	0.0103141877283282
Gm28376	KO Stimulated vs WT Stimulated	0.00155924351837289	0.0163515742253458	0.029499544470549
Jph1	KO Stimulated vs WT Stimulated	0.000417155721487043	0.0263454950135585	0.0454091819207276
Crispld1	KO Stimulated vs WT Stimulated	0.000394391146148798	0.0913978981586797	0.13423328477818
Gm28153	KO Stimulated vs WT Stimulated	-0.00243676607944329	0.0642971041640079	0.100902845091451
Pkhd1	KO Stimulated vs WT Stimulated	-0.000119270696914193	0.322233146441387	0.395102432746143
Il17f	KO Stimulated vs WT Stimulated	3.30702909934573e-05	0.624327915546941	0.689160769482919
Mcm3	KO Stimulated vs WT Stimulated	-0.180614226224177	4.89287476630689e-52	5.3643699710601e-51
Paqr8	KO Stimulated vs WT Stimulated	-0.000724249784067883	0.881750176228032	0.916093915144448
Efhc1	KO Stimulated vs WT Stimulated	0.00435514000168441	8.36793230961003e-07	2.46650103731195e-06
Tram2	KO Stimulated vs WT Stimulated	0.005789709034952	0.0756473481840928	0.115102200758164
Tmem14a	KO Stimulated vs WT Stimulated	-0.00637052134867613	0.000116974841459468	0.000286448728796697
Gsta3	KO Stimulated vs WT Stimulated	-0.00366993248776865	0.000139020582837957	0.000337526912871218
Gm28836	KO Stimulated vs WT Stimulated	-0.0136719370917341	7.70796247569922e-12	3.02406832223854e-11
Khdc1a	KO Stimulated vs WT Stimulated	-0.0018247873470755	0.000937276480093934	0.00207716501585802
Kcnq5	KO Stimulated vs WT Stimulated	0.122692649356333	1.3914431894155e-10	5.14557294669746e-10
Rims1	KO Stimulated vs WT Stimulated	8.26541468955229e-05	0.329922759549138	0.401365347696295
Ogfrl1	KO Stimulated vs WT Stimulated	-0.010848111439368	1.58518582696644e-06	4.57551679298016e-06
B3gat2	KO Stimulated vs WT Stimulated	0.00990954606660112	2.08128844117981e-08	6.79054905575292e-08
Smap1	KO Stimulated vs WT Stimulated	-0.0599042969275262	5.0045912492007e-11	1.88896739885897e-10
Sdhaf4	KO Stimulated vs WT Stimulated	-0.105118622527182	1.00719352532108e-103	2.46520835920839e-102
Fam135a	KO Stimulated vs WT Stimulated	-0.00117349566634484	0.205760060375011	0.270205203022659
Lmbrd1	KO Stimulated vs WT Stimulated	0.102595088087546	1.35182260956683e-20	7.3416807062692e-20
Phf3	KO Stimulated vs WT Stimulated	0.0883977344457672	7.48301776222797e-17	3.59325700894243e-16
Ptp4a1	KO Stimulated vs WT Stimulated	0.00602476461329335	0.0128207220093214	0.0236331215621572
Ptp4a1.1	KO Stimulated vs WT Stimulated	0.00297471429785061	0.0376759939263309	0.0629807201034399
Khdrbs2	KO Stimulated vs WT Stimulated	0.00053659593725775	0.689577016966209	0.750009027618643
Prim2	KO Stimulated vs WT Stimulated	0.177465916808258	1.10362488934638e-42	1.02287059492798e-41
Rab23	KO Stimulated vs WT Stimulated	-0.00401342658639163	3.02879791535233e-05	7.8466410255951e-05
Bag2	KO Stimulated vs WT Stimulated	0.0221505868417	0.0108518744539108	0.0202876221118349
Zfp451	KO Stimulated vs WT Stimulated	0.0397359146554236	0.00230418518876538	0.00483431378795323
Bend6	KO Stimulated vs WT Stimulated	-0.000801326423676593	0.895094350129287	0.926906174505889
Dst	KO Stimulated vs WT Stimulated	0.0147377026059013	0.00483931243455646	0.00968884979728735
Gm26788	KO Stimulated vs WT Stimulated	-0.00102108830736246	0.12684237388637	0.180572070250742
Gm37233	KO Stimulated vs WT Stimulated	0.00185576422501011	0.237655856062746	0.306488261814166
Ccdc115	KO Stimulated vs WT Stimulated	-0.0622884269929037	3.31037178052932e-25	2.04892964419138e-24
Gm28306	KO Stimulated vs WT Stimulated	0.000797715767471369	0.00581939826836359	0.0114767300438223
Imp4	KO Stimulated vs WT Stimulated	-0.243072623886843	9.09556523444896e-159	4.62896809719437e-157
Ptpn18	KO Stimulated vs WT Stimulated	-0.364278242253094	1.75633195292669e-138	6.72100952524772e-137
Gm28417	KO Stimulated vs WT Stimulated	-0.00945267330121095	8.90434831745373e-05	0.000220604104913892
4930568A12Rik	KO Stimulated vs WT Stimulated	-0.000263769992939979	0.984765194583977	0.993804777717139
Arhgef4	KO Stimulated vs WT Stimulated	0.0133227314548489	3.91666291276128e-08	1.25827696643585e-07
Gm38336	KO Stimulated vs WT Stimulated	0.00132353123945874	0.840189703346285	0.879851326538666
Fam168b	KO Stimulated vs WT Stimulated	0.0718245652033869	2.40472168623074e-11	9.22172997384957e-11
Plekhb2	KO Stimulated vs WT Stimulated	0.0309711072153402	0.000298268817065337	0.000699087301623455
Hs6st1	KO Stimulated vs WT Stimulated	0.016264380814604	0.000609964804718592	0.00138352782960165
Gm33280	KO Stimulated vs WT Stimulated	0.000745676468655112	0.158079783862102	0.21631341074625
Uggt1	KO Stimulated vs WT Stimulated	0.0932807360784287	6.84612898578362e-19	3.52382619472603e-18
Neurl3	KO Stimulated vs WT Stimulated	0.0197382465236754	0.000427845621282921	0.000988470918136404
Arid5a	KO Stimulated vs WT Stimulated	0.117874314127742	1.21893383695317e-31	8.95039277547272e-31
4930403P22Rik	KO Stimulated vs WT Stimulated	0.00350822088479097	0.480073111801567	0.553924089744832
Kansl3	KO Stimulated vs WT Stimulated	0.0554890129116835	3.80209828954387e-08	1.2226560094317e-07
Fer1l5	KO Stimulated vs WT Stimulated	0.00117664988699773	0.134088638122362	0.189585747477396
Lman2l	KO Stimulated vs WT Stimulated	0.0423956165699862	3.25122609106202e-11	1.23962728465306e-10
Cnnm4	KO Stimulated vs WT Stimulated	0.0199894952859283	7.95172269453432e-06	2.16993047035845e-05
Cnnm3	KO Stimulated vs WT Stimulated	0.0309630018130535	0.000562365650414843	0.00128140548237776
Gm38033	KO Stimulated vs WT Stimulated	0.000672174146986929	0.532746339691179	0.604672565224434
Ankrd23	KO Stimulated vs WT Stimulated	0.00233555165716489	0.334302574381412	0.405825215203496
Ankrd39	KO Stimulated vs WT Stimulated	-0.0438276305032937	4.96930886040637e-27	3.24317077773783e-26
Sema4c	KO Stimulated vs WT Stimulated	0.0114879322959982	0.00971860854539964	0.0184199058429286
D430040D24Rik	KO Stimulated vs WT Stimulated	0.00124893451825157	0.0458142636519324	0.07474444801261
Fam178b	KO Stimulated vs WT Stimulated	-0.0037442931146826	0.00028667103905488	0.000673093452053457
Cox5b	KO Stimulated vs WT Stimulated	-0.313538304982755	8.41911577562649e-97	1.87605806068524e-95
Actr1b	KO Stimulated vs WT Stimulated	-0.0285283050938674	8.32345576002406e-13	3.41572378157803e-12
4933424G06Rik	KO Stimulated vs WT Stimulated	0.00571956574266931	0.00523395423850645	0.0104244275239756
Gm33533	KO Stimulated vs WT Stimulated	0.000488516846099716	0.0913978981586797	0.13423328477818
Zap70	KO Stimulated vs WT Stimulated	-0.193277711555374	1.85083496249723e-75	3.05641202645081e-74
Tmem131	KO Stimulated vs WT Stimulated	0.0413399597097897	0.00188763555177496	0.00402354493416803
Gm38115	KO Stimulated vs WT Stimulated	0.0020695383569533	0.463029661633253	0.536811188350041
Vwa3b	KO Stimulated vs WT Stimulated	-0.000728401721159196	0.224966344728504	0.292875714344291
Cnga3	KO Stimulated vs WT Stimulated	0.000315584851263552	0.625916738206381	0.690416694765454
Inpp4a	KO Stimulated vs WT Stimulated	0.0449803574638675	1.4190157110763e-11	5.49999876016894e-11
Coa5	KO Stimulated vs WT Stimulated	-0.0719001661432661	2.18218321442379e-35	1.7376256015934e-34
Unc50	KO Stimulated vs WT Stimulated	-0.0769618133362809	1.59930554795551e-31	1.16959136709911e-30
Mgat4a	KO Stimulated vs WT Stimulated	0.00924963682046312	0.72856024821435	0.782090973685998
2010300C02Rik	KO Stimulated vs WT Stimulated	-0.00504745938200681	4.13522804216156e-05	0.000105672149493994
4930556I23Rik	KO Stimulated vs WT Stimulated	5.1634775882516e-05	0.681292063805912	0.741713030838923
Tsga10	KO Stimulated vs WT Stimulated	0.00689389362130736	0.000176527566838586	0.000423730042523646
Gm26805	KO Stimulated vs WT Stimulated	0.000606037447355332	0.0479530609705111	0.0778191127264884
Lipt1	KO Stimulated vs WT Stimulated	-0.00460447509600453	0.0802036906803624	0.121329879948953
Mitd1	KO Stimulated vs WT Stimulated	-0.0615492591284564	6.8763387129663e-26	4.34250282606526e-25
Mrpl30	KO Stimulated vs WT Stimulated	-0.390556069536692	2.9628935750744e-200	2.5634182282785e-198
Gm15457	KO Stimulated vs WT Stimulated	0.000335675799175625	0.717721328750968	0.772832073637203
Txndc9	KO Stimulated vs WT Stimulated	-0.177974041097987	5.43635453360988e-91	1.11065727786759e-89
Eif5b	KO Stimulated vs WT Stimulated	-0.0536321302930127	0.00158316299995775	0.0034061369376321
Rev1	KO Stimulated vs WT Stimulated	0.0241999142855572	0.0692197024236593	0.107492028915904
Gm37062	KO Stimulated vs WT Stimulated	0.000561033625747656	0.0292801005096871	0.0497859283980401
Gm5099	KO Stimulated vs WT Stimulated	0.00022085504572592	0.451112161752658	0.525443743076337
Aff3	KO Stimulated vs WT Stimulated	-0.358123809720449	1.9386169952623e-48	1.98643355245749e-47
Gm16150	KO Stimulated vs WT Stimulated	0.00185387870267397	0.441044400216686	0.515982275260852
Gm16151	KO Stimulated vs WT Stimulated	0.000927918966998857	0.994388686243506	1
Gm16152	KO Stimulated vs WT Stimulated	0.000332214827020685	0.000277182968994607	0.000651892672263761
Chst10	KO Stimulated vs WT Stimulated	0.00249570158305389	0.488036205346351	0.56213431640351
Pdcl3	KO Stimulated vs WT Stimulated	-0.201319552819682	1.02374393009436e-129	3.50025437542056e-128
Npas2	KO Stimulated vs WT Stimulated	0.111059554531966	1.48515727355343e-51	1.61228284705072e-50
Rpl31	KO Stimulated vs WT Stimulated	-0.270841531546825	9.55879465100315e-82	1.69528034545732e-80
Tbc1d8	KO Stimulated vs WT Stimulated	0.00297288176639986	0.247961925675733	0.318211941120947
Cnot11	KO Stimulated vs WT Stimulated	-0.0604784645085962	8.08779588934401e-36	6.49471551259308e-35
Gm15832	KO Stimulated vs WT Stimulated	-0.0012066742552286	0.258242959506486	0.33006465741021
Rnf149	KO Stimulated vs WT Stimulated	0.00754943159952806	0.767795044869403	0.814237561173324
Rfx8	KO Stimulated vs WT Stimulated	0.00130860152738055	0.0467074849489515	0.0761018785719468
1700066B17Rik	KO Stimulated vs WT Stimulated	0.00100822979911735	0.124479429279006	0.177411270822443
Map4k4	KO Stimulated vs WT Stimulated	0.0283357215743769	0.0157297973343211	0.0284940589126677
Il1r2	KO Stimulated vs WT Stimulated	-0.0125887383076313	4.19806757530873e-14	1.81326995183565e-13
Gm16894	KO Stimulated vs WT Stimulated	-2.46582578854121e-05	0.953750761080264	0.970429329382634
Il1r1	KO Stimulated vs WT Stimulated	-0.00686217527452415	1.87309430458386e-05	4.94660963064555e-05
Il1rl2	KO Stimulated vs WT Stimulated	-0.00104698967722771	0.07619051218986	0.115831232490337
Il1rl1	KO Stimulated vs WT Stimulated	-0.00384104253971475	1.46791180444874e-06	4.25057872478542e-06
Il18r1	KO Stimulated vs WT Stimulated	-0.00506534783673709	0.0220789669409181	0.0386377067238878
Il18rap	KO Stimulated vs WT Stimulated	-0.00871620425595471	2.00597867105839e-07	6.17814108890123e-07
Slc9a2	KO Stimulated vs WT Stimulated	-0.00100446282584765	0.71927148748591	0.773956812279356
Gm37915	KO Stimulated vs WT Stimulated	0.00162044768424419	0.110395770201427	0.159243597770076
Mfsd9	KO Stimulated vs WT Stimulated	0.00552854945764213	3.58654577823265e-05	9.22671938475133e-05
Mrps9	KO Stimulated vs WT Stimulated	-0.0174182220513161	0.0940066611589288	0.137516617687387
Gpr45	KO Stimulated vs WT Stimulated	0.00260100443511436	0.00613111798732117	0.0120520712071228
Tgfbrap1	KO Stimulated vs WT Stimulated	-0.0185896741052253	3.25921928384619e-08	1.05164917349206e-07
8430432A02Rik	KO Stimulated vs WT Stimulated	0.000129491746959328	0.272150243090438	0.345333355902093
AI597479	KO Stimulated vs WT Stimulated	-0.00282674621581434	0.00296556402591047	0.00613172886030679
Fhl2	KO Stimulated vs WT Stimulated	-0.0470186376094785	4.64101015578323e-32	3.44338035383783e-31
Nck2	KO Stimulated vs WT Stimulated	-0.03936488922044	6.56905162274155e-08	2.08314833850094e-07
Ecrg4	KO Stimulated vs WT Stimulated	0.000822564662289717	0.737176121926408	0.789891101729234
Gm29155	KO Stimulated vs WT Stimulated	0.000493522557158429	0.397811515685954	0.472092757075072
Uxs1	KO Stimulated vs WT Stimulated	0.0762923383896023	7.89800360044949e-11	2.94753138869738e-10
Tpp2	KO Stimulated vs WT Stimulated	0.0758627027912996	4.07146161178044e-12	1.62198227453091e-11
Mettl21c	KO Stimulated vs WT Stimulated	0.00860416248530024	6.62614444847453e-05	0.000166376843381949
Gm8251	KO Stimulated vs WT Stimulated	0.0100236520355142	0.0023170680690842	0.00485851817773513
Tex30	KO Stimulated vs WT Stimulated	-0.0994564575192574	1.58476945652741e-29	1.10379164912282e-28
Poglut2	KO Stimulated vs WT Stimulated	-0.0109773961325299	1.04603968764879e-06	3.06781779580299e-06
Bivm	KO Stimulated vs WT Stimulated	-0.00344717995556731	0.00915974963773405	0.0174420916785904
Ercc5	KO Stimulated vs WT Stimulated	-0.0877367488511092	6.5185893291662e-32	4.82385307032645e-31
Gulp1	KO Stimulated vs WT Stimulated	0.000186578308931368	0.342769098711216	0.41433375624192
Col5a2	KO Stimulated vs WT Stimulated	0.000225972175684781	0.0512469344883644	0.0819876788377524
Wdr75	KO Stimulated vs WT Stimulated	-0.102972091344548	5.38649134166837e-32	3.99053578584731e-31
Dnah7c	KO Stimulated vs WT Stimulated	-8.6166856390318e-05	0.313124641919114	0.385454206591306
Slc39a10	KO Stimulated vs WT Stimulated	0.172622074952526	5.22212282552584e-59	6.4906322364234e-58
Gm28151	KO Stimulated vs WT Stimulated	0.00167560317440706	0.0312297559080734	0.0528570989890918
1700072G22Rik	KO Stimulated vs WT Stimulated	-5.06698114632142e-05	0.435508379849894	0.510465998152385
Nabp1	KO Stimulated vs WT Stimulated	-0.223932898660112	1.78310578963239e-62	2.35917700185471e-61
Gm17767	KO Stimulated vs WT Stimulated	-0.0493685059264003	1.32706346027261e-23	7.88511071841286e-23
Gm28055	KO Stimulated vs WT Stimulated	0.000803867752547517	0.0512469344883644	0.0819876788377524
Myo1b	KO Stimulated vs WT Stimulated	0.000118181627129376	0.227372039095106	0.295447055371132
Stat4	KO Stimulated vs WT Stimulated	0.0128652128326545	0.226256378252876	0.294285618070069
Gm31812	KO Stimulated vs WT Stimulated	0.00852557793656452	0.000204009250262579	0.000486585169720132
Stat1	KO Stimulated vs WT Stimulated	-0.259430592783897	4.22758185623734e-68	6.1856361292108e-67
Gls	KO Stimulated vs WT Stimulated	0.0892917233465508	3.9596513948928e-14	1.71289354580374e-13
Nab1	KO Stimulated vs WT Stimulated	-0.0897183238174878	5.95895610985152e-42	5.46187322109329e-41
Gm553	KO Stimulated vs WT Stimulated	0.000663254690030984	0.44887240669322	0.524308054753955
Nemp2	KO Stimulated vs WT Stimulated	0.0578114083673495	1.98714247430983e-22	1.14217643259074e-21
Mfsd6	KO Stimulated vs WT Stimulated	-0.0247650262713691	5.89068635138235e-09	1.99283862132196e-08
Gm29670	KO Stimulated vs WT Stimulated	-0.000461178451270165	0.202887846711126	0.266750265061427
Inpp1	KO Stimulated vs WT Stimulated	0.0154245483222682	0.830902632584399	0.871444865565597
Hibch	KO Stimulated vs WT Stimulated	0.0164930017537498	0.766304337969431	0.812873288621659
1700019D03Rik	KO Stimulated vs WT Stimulated	0.0135349301787281	4.36757184571094e-12	1.73716394478916e-11
1700019A02Rik	KO Stimulated vs WT Stimulated	-0.000572869642569165	0.22496398408902	0.292875714344291
Pms1	KO Stimulated vs WT Stimulated	0.0333847544943994	0.034321264219592	0.0577750475176095
Gm28777	KO Stimulated vs WT Stimulated	-0.000284797323700445	0.545905100535171	0.616583357676772
Ormdl1	KO Stimulated vs WT Stimulated	0.0210773795217915	0.605913558630654	0.673241046579451
Osgepl1	KO Stimulated vs WT Stimulated	0.0132643504677311	0.0770812096362323	0.117033342785853
Asnsd1	KO Stimulated vs WT Stimulated	-0.0287829264220306	6.47458107648569e-06	1.78100205751989e-05
Dnah7a	KO Stimulated vs WT Stimulated	-0.00660866003198227	0.0647242544660408	0.101461157997459
Stk17b	KO Stimulated vs WT Stimulated	-0.0905346919258315	2.2807330100379e-16	1.07852438609183e-15
Hecw2	KO Stimulated vs WT Stimulated	0.00214698079055756	0.300916273018795	0.376478348904947
Ccdc150	KO Stimulated vs WT Stimulated	0.00685379961305941	0.000569708109029419	0.00129739318626418
Gtf3c3	KO Stimulated vs WT Stimulated	0.0116149088712287	0.503960592600965	0.577734291517836
Pgap1	KO Stimulated vs WT Stimulated	0.0388289876563598	2.7947809975662e-13	1.16810222790527e-12
Ankrd44	KO Stimulated vs WT Stimulated	0.139713712062308	1.44092603701569e-19	7.57742790977144e-19
4930444A19Rik	KO Stimulated vs WT Stimulated	0.178835199790924	3.62063728879249e-65	5.0242023298244e-64
Sf3b1	KO Stimulated vs WT Stimulated	0.0760095712251851	7.15696691875065e-14	3.06206159355449e-13
Coq10b	KO Stimulated vs WT Stimulated	-0.0449315057564486	1.72527793731136e-23	1.02267815533389e-22
Hspd1	KO Stimulated vs WT Stimulated	-0.489258494044291	2.9907144622045e-217	3.11582340750824e-215
Hspe1	KO Stimulated vs WT Stimulated	-0.426854130852595	8.4796507372988e-195	6.91543319760282e-193
Mob4	KO Stimulated vs WT Stimulated	-0.00731532155505471	0.19130683824235	0.253365375985659
Rftn2	KO Stimulated vs WT Stimulated	0.00252865397576697	0.985327704220607	0.994271601738633
Mars2	KO Stimulated vs WT Stimulated	-0.02295337189203	2.77223713421668e-16	1.30753132812936e-15
Boll	KO Stimulated vs WT Stimulated	-0.0111532559910965	4.86217977319459e-08	1.5537580746234e-07
Plcl1	KO Stimulated vs WT Stimulated	-0.00844857080431968	0.000273952106716157	0.00064467513854598
Satb2	KO Stimulated vs WT Stimulated	-0.000531428917121589	0.97760448020024	0.987743500757271
4930558J18Rik	KO Stimulated vs WT Stimulated	0.00951335723381161	1.56341047347955e-05	4.1585757267437e-05
1700066M21Rik	KO Stimulated vs WT Stimulated	0.00703174367725922	0.00150135829747486	0.00323889080241242
Tyw5	KO Stimulated vs WT Stimulated	0.00998516404522612	0.282886703933484	0.357497937353765
Maip1	KO Stimulated vs WT Stimulated	-0.0669147405514185	1.64066351495612e-26	1.05621362937922e-25
Spats2l	KO Stimulated vs WT Stimulated	-0.0014455177652572	0.422412937606757	0.496990187751248
Kctd18	KO Stimulated vs WT Stimulated	0.0877416634558877	7.67990687916413e-24	4.59754714165123e-23
Sgo2a	KO Stimulated vs WT Stimulated	-0.0015249176792293	0.234870718101402	0.303565368894504
Aox1	KO Stimulated vs WT Stimulated	0.00093908268809909	0.131009610152702	0.185839765642189
Gm15759	KO Stimulated vs WT Stimulated	0.0015094422717736	0.156302052714069	0.214013248947723
Aox2	KO Stimulated vs WT Stimulated	0.00259997725251948	0.000495324317683284	0.00113579840949293
Bzw1	KO Stimulated vs WT Stimulated	-0.309651823368908	9.61421399849072e-145	4.10543442823963e-143
Clk1	KO Stimulated vs WT Stimulated	0.20674747774772	3.92891156781409e-72	6.17059284040509e-71
Ppil3	KO Stimulated vs WT Stimulated	-0.148076996332769	3.59020768906077e-88	6.96311333378364e-87
Nif3l1	KO Stimulated vs WT Stimulated	-0.0407511053916494	6.36655896002142e-19	3.28037692246158e-18
Orc2	KO Stimulated vs WT Stimulated	-0.106852326157742	2.96662982177811e-37	2.44848472930579e-36
Gm15834	KO Stimulated vs WT Stimulated	0.00466726224705209	0.082560026846772	0.124563043007348
Fam126b	KO Stimulated vs WT Stimulated	0.0244187600098565	0.247001169232713	0.317122154110701
Ndufb3	KO Stimulated vs WT Stimulated	-0.298159651546062	7.41251305827951e-141	2.99191881027797e-139
Flacc1	KO Stimulated vs WT Stimulated	0.00739628057190457	0.000155999503695644	0.000376818903136638
Cflar	KO Stimulated vs WT Stimulated	-0.0468181159101847	9.33102398712815e-07	2.74549824515545e-06
Casp8	KO Stimulated vs WT Stimulated	-0.04773978610948	6.89530831002583e-08	2.18452061871046e-07
Trak2	KO Stimulated vs WT Stimulated	0.0125028835434305	0.534455397064763	0.605354301518383
Stradb	KO Stimulated vs WT Stimulated	0.00227818802431618	0.328341944921729	0.401365347696295
C2cd6	KO Stimulated vs WT Stimulated	0.000338915306822736	0.897271148188972	0.928776455358528
Gm29018	KO Stimulated vs WT Stimulated	0.00133564928651245	0.00511532642798357	0.0102034764024103
Tmem237	KO Stimulated vs WT Stimulated	0.00508469514292031	0.0888621441428382	0.132892515128389
G730003C15Rik	KO Stimulated vs WT Stimulated	-0.00195913500921156	0.258680216838407	0.330542041783236
Mpp4	KO Stimulated vs WT Stimulated	-0.000633229269560262	0.342087786405619	0.41413912889733
Gm29017	KO Stimulated vs WT Stimulated	0.00025061830600758	0.258754278147335	0.330612005962105
Als2	KO Stimulated vs WT Stimulated	0.00438829048171481	0.844690704298946	0.884006538594968
Cdk15	KO Stimulated vs WT Stimulated	0.00179599339053528	0.000157928795767719	0.000381062823691262
Fzd7	KO Stimulated vs WT Stimulated	0.0331636868514212	5.50469156326206e-56	6.49690732012762e-55
Gm973	KO Stimulated vs WT Stimulated	0.00269818063569939	0.746271082486382	0.796035822588932
Sumo1	KO Stimulated vs WT Stimulated	-0.129720476181125	5.43218791297534e-31	3.92644777625486e-30
Nop58	KO Stimulated vs WT Stimulated	-0.300883316174474	2.65367891780841e-113	7.36479174134862e-112
Bmpr2	KO Stimulated vs WT Stimulated	0.0440020381272886	6.77949820389492e-13	2.79654300910665e-12
Fam117b	KO Stimulated vs WT Stimulated	0.316274001542379	1.90878246331922e-146	8.29320136191904e-145
Ica1l	KO Stimulated vs WT Stimulated	0.00856608605932568	0.000665000795912008	0.00150032322424638
Wdr12	KO Stimulated vs WT Stimulated	-0.168982811514947	1.01062026689809e-59	1.27361195003199e-58
Carf	KO Stimulated vs WT Stimulated	0.0201915999691808	0.0155775561050772	0.0282568631663566
Nbeal1	KO Stimulated vs WT Stimulated	-0.0250817217664789	5.13884901197445e-08	1.63901196488667e-07
Cyp20a1	KO Stimulated vs WT Stimulated	0.0442173990043093	9.30513626619844e-05	0.000230073194037131
Abi2	KO Stimulated vs WT Stimulated	0.0781439356698786	1.06317366811049e-13	4.51763673323312e-13
Raph1	KO Stimulated vs WT Stimulated	-0.0163640279336404	0.00374893409362666	0.00760759122262664
Cd28	KO Stimulated vs WT Stimulated	0.0635093515045378	2.29335595498049e-05	6.00625034853339e-05
Gm11579	KO Stimulated vs WT Stimulated	-0.0172706173416954	9.31282325624764e-12	3.6436466766825e-11
2310016D23Rik	KO Stimulated vs WT Stimulated	-0.00207308680777413	0.0556328102236796	0.0883438904030804
Ctla4	KO Stimulated vs WT Stimulated	0.669473631914082	1.7764156776624e-241	2.48935884294395e-239
Icos	KO Stimulated vs WT Stimulated	0.0567793837158761	0.000167758921659416	0.000403607155374285
Pard3b	KO Stimulated vs WT Stimulated	-0.00531906521270551	0.000156130085717307	0.000377088551485458
Pard3bos1	KO Stimulated vs WT Stimulated	6.09389324189317e-05	0.451255846428347	0.525488066952112
Nrp2	KO Stimulated vs WT Stimulated	-0.00302819119682519	0.0100885136208578	0.018981782577671
Ino80d	KO Stimulated vs WT Stimulated	0.0551207422430626	8.43032238949045e-06	2.29392841827527e-05
Ino80dos	KO Stimulated vs WT Stimulated	0.0452189247871948	9.49899086021481e-14	4.04062460725555e-13
Gm20342	KO Stimulated vs WT Stimulated	-0.00162314769435132	0.20186651077178	0.265600482534227
Ndufs1	KO Stimulated vs WT Stimulated	-0.0458629616786002	9.78023477314081e-11	3.63837898206635e-10
Eef1b2	KO Stimulated vs WT Stimulated	-0.255495427754239	5.3597706106889e-100	1.24281508898089e-98
Gpr1	KO Stimulated vs WT Stimulated	0.00132095024213037	0.00204392071456286	0.00432864817997939
Zdbf2	KO Stimulated vs WT Stimulated	0.00637208982370244	3.46943238666329e-07	1.0506503585788e-06
Mdh1b	KO Stimulated vs WT Stimulated	7.86724949006509e-05	0.168162220356507	0.225823999384137
Fastkd2	KO Stimulated vs WT Stimulated	-0.0136475459907646	0.000118809110138461	0.000290797353338896
Klf7	KO Stimulated vs WT Stimulated	0.0418093687762858	0.0171289586648966	0.030613359841277
Gm13748	KO Stimulated vs WT Stimulated	0.0049077656136438	0.00344944499760559	0.00704727987755171
Gm28981	KO Stimulated vs WT Stimulated	0.0180160691719501	1.43636854782537e-21	8.03971002655238e-21
Creb1	KO Stimulated vs WT Stimulated	0.0419844311647622	0.00149332643010917	0.00322296123999375
Mettl21a	KO Stimulated vs WT Stimulated	0.023297742517493	0.000149540022373683	0.000361962888360772
Gm28982	KO Stimulated vs WT Stimulated	-0.000142267677033566	0.740541930990785	0.791919813240844
2810408I11Rik	KO Stimulated vs WT Stimulated	-0.00358773594453965	0.043422561201451	0.0711750861077161
Ccnyl1	KO Stimulated vs WT Stimulated	0.0171850568291367	3.82356417059572e-05	9.80857334416453e-05
Fzd5	KO Stimulated vs WT Stimulated	0.00281081715970665	0.0614180096487205	0.0967891798526878
Plekhm3	KO Stimulated vs WT Stimulated	-0.0294719055727742	3.31416774586523e-15	1.50190444033186e-14
Idh1	KO Stimulated vs WT Stimulated	0.0252380724256958	3.05342549146673e-31	2.22076439527399e-30
Pikfyve	KO Stimulated vs WT Stimulated	0.0710362083607722	1.53406399232634e-13	6.48255242796812e-13
Pth2r	KO Stimulated vs WT Stimulated	-0.00134621787993097	0.401954992704974	0.476555195414459
Map2	KO Stimulated vs WT Stimulated	-0.00359946056772677	0.00556723368369151	0.0110352010231873
Rpe	KO Stimulated vs WT Stimulated	-0.0193794975585281	2.2621775713419e-06	6.46025710277447e-06
Kansl1l	KO Stimulated vs WT Stimulated	0.0690798684505275	2.827474617164e-16	1.33326818499873e-15
Acadl	KO Stimulated vs WT Stimulated	-0.0340624494771496	0.00290182559365205	0.00600868132029991
Lancl1	KO Stimulated vs WT Stimulated	0.00531761716260884	0.390291426042562	0.464165018337374
Gm29114	KO Stimulated vs WT Stimulated	0.00167933391514131	0.978075189928778	0.988055549009683
Ikzf2	KO Stimulated vs WT Stimulated	-0.141813165232212	3.03181900202332e-26	1.93489949715401e-25
Gm29112	KO Stimulated vs WT Stimulated	-0.00115272815855279	0.160364399327028	0.219063031661188
Gm28112	KO Stimulated vs WT Stimulated	-0.00773394186631586	0.000600077777137982	0.00136234428833642
Spag16	KO Stimulated vs WT Stimulated	0.00335614193845757	0.0859122762429333	0.129092228721448
Bard1	KO Stimulated vs WT Stimulated	0.113754847818769	2.49775243969921e-33	1.91091025749999e-32
Atic	KO Stimulated vs WT Stimulated	-0.171236469258107	6.0157983469191e-71	9.25103333117025e-70
Fn1	KO Stimulated vs WT Stimulated	-0.00210198672453219	0.00184028654220649	0.00392790538489403
Mreg	KO Stimulated vs WT Stimulated	-0.00549596283660897	0.000465634068271359	0.0010700603215766
Pecr	KO Stimulated vs WT Stimulated	0.00310156609785951	0.158540530466769	0.216854414060918
Tmem169	KO Stimulated vs WT Stimulated	0.000702615813584648	0.202777810559984	0.266676072456092
Xrcc5	KO Stimulated vs WT Stimulated	-0.088127725743945	2.22479561680495e-30	1.58450994913392e-29
Smarcal1	KO Stimulated vs WT Stimulated	-0.0102532163399329	2.39969445159905e-06	6.83727375320296e-06
Ankar	KO Stimulated vs WT Stimulated	-0.000761376450399928	0.177692211640858	0.237467919371486
Rpl37a	KO Stimulated vs WT Stimulated	-0.181177736258614	7.19306667085664e-63	9.61927645721614e-62
Igfbp5	KO Stimulated vs WT Stimulated	0.000220217714627892	0.168162220356507	0.225823999384137
6030407O03Rik	KO Stimulated vs WT Stimulated	8.68298734666461e-05	0.168162220356507	0.225823999384137
Tns1	KO Stimulated vs WT Stimulated	0.0221421510343234	1.54826734884808e-08	5.10758819209682e-08
Rufy4	KO Stimulated vs WT Stimulated	0.000791274647502372	0.0244075802121666	0.0423884132171323
Cxcr2	KO Stimulated vs WT Stimulated	-0.000798106246068612	0.0662786731165545	0.103636595658205
Arpc2	KO Stimulated vs WT Stimulated	-0.255070701940139	2.74288138140772e-115	7.78610507969075e-114
Aamp	KO Stimulated vs WT Stimulated	-0.0743231686152919	1.1942714946401e-18	6.10136289392638e-18
Pnkd	KO Stimulated vs WT Stimulated	-0.101064346682412	4.26600108876879e-53	4.76370121579181e-52
Tmbim1	KO Stimulated vs WT Stimulated	-0.0223168545076363	1.10033218143132e-13	4.67054395868214e-13
Gm29358	KO Stimulated vs WT Stimulated	5.34281997788513e-05	0.880906703071597	0.915408767268354
Slc11a1	KO Stimulated vs WT Stimulated	-0.000665929324855214	0.138247612111692	0.19467453131986
Ctdsp1	KO Stimulated vs WT Stimulated	-0.0219583569803162	7.99092761156234e-11	2.98165138838326e-10
Vil1	KO Stimulated vs WT Stimulated	0.00280622761182852	0.00345907468295504	0.00706550268077627
Usp37	KO Stimulated vs WT Stimulated	0.130629409095016	1.24519667999573e-27	8.24839172278132e-27
Cnot9	KO Stimulated vs WT Stimulated	0.0110996289525	0.778217351191276	0.824236058726592
Plcd4	KO Stimulated vs WT Stimulated	0.00444878112151377	0.0236341398409279	0.0411889778152587
Zfp142	KO Stimulated vs WT Stimulated	0.0243195905811552	0.00124280955707139	0.00270783613009564
Bcs1l	KO Stimulated vs WT Stimulated	-0.00165100878182498	0.000139347586681898	0.00033827956903539
Rnf25	KO Stimulated vs WT Stimulated	-0.014019472482704	3.385726079463e-07	1.02608229142909e-06
Stk36	KO Stimulated vs WT Stimulated	0.000199797073903911	0.536065939478986	0.606848112964635
Ttll4	KO Stimulated vs WT Stimulated	0.0481002286828588	1.40985976475042e-06	4.09320097151571e-06
Wnt10a	KO Stimulated vs WT Stimulated	0.001398750166625	0.0516204108721904	0.0825520016029669
Nhej1	KO Stimulated vs WT Stimulated	0.00165228501649062	0.435152288046575	0.510345584126166
Slc23a3	KO Stimulated vs WT Stimulated	0.000125826874654275	0.898184723302768	0.929528698200633
Cnppd1	KO Stimulated vs WT Stimulated	-0.00517225202897138	0.00902810494222434	0.017211176494091
Retreg2	KO Stimulated vs WT Stimulated	-0.0198776839553183	3.81987560377262e-09	1.3089668441445e-08
Zfand2b	KO Stimulated vs WT Stimulated	-0.0301586417994361	1.73343112453668e-14	7.61783258550251e-14
Abcb6	KO Stimulated vs WT Stimulated	0.0409901549545178	1.41609321433021e-17	6.96978453424608e-17
Atg9a	KO Stimulated vs WT Stimulated	0.0485997237394176	4.36726595338252e-31	3.1659098435832e-30
Ankzf1	KO Stimulated vs WT Stimulated	0.0318785675037481	3.77680294208858e-12	1.50761487953101e-11
Glb1l	KO Stimulated vs WT Stimulated	0.00518121071798273	0.0166744634336388	0.0300276151914913
Stk16	KO Stimulated vs WT Stimulated	-0.0676747538073937	2.08807451553931e-38	1.77566644379131e-37
Tuba4a	KO Stimulated vs WT Stimulated	-0.281349404089153	5.41867634745229e-136	2.02680903454799e-134
A630095N17Rik	KO Stimulated vs WT Stimulated	0.00125087869333527	0.691270409538806	0.751096968407377
Dnajb2	KO Stimulated vs WT Stimulated	0.00843540026673337	0.21308601190985	0.278832021502867
Ptprn	KO Stimulated vs WT Stimulated	-0.000178896389530777	0.274582587042421	0.348064651519756
Dnpep	KO Stimulated vs WT Stimulated	0.00997974604264235	0.962827556933105	0.976021678828928
Speg	KO Stimulated vs WT Stimulated	-0.000424366356925764	0.0897343768534152	0.134086082826921
Gmppa	KO Stimulated vs WT Stimulated	0.00278056978674962	0.416889615905643	0.491450620077393
Asic4	KO Stimulated vs WT Stimulated	0.000360543444006703	0.303576425024039	0.376478348904947
Chpf	KO Stimulated vs WT Stimulated	0.00400844373526789	0.0808505990546647	0.122224878112039
Obsl1	KO Stimulated vs WT Stimulated	0.00453164574284786	0.00045722476545826	0.00105182839397155
Tmem198	KO Stimulated vs WT Stimulated	0.000684552152387455	0.777728318969087	0.823761953434069
Inha	KO Stimulated vs WT Stimulated	0.00282501796757602	0.000271026287075908	0.000638242850476153
Stk11ip	KO Stimulated vs WT Stimulated	-0.00408090520026192	0.050859204144017	0.0819876788377524
Epha4	KO Stimulated vs WT Stimulated	0.000142635380812084	0.329922759549138	0.401365347696295
Sgpp2	KO Stimulated vs WT Stimulated	0.00149194171397645	0.128361471152508	0.182434462857207
Farsb	KO Stimulated vs WT Stimulated	-0.0297597893700852	6.53770627049866e-05	0.000164239132782039
Mogat1	KO Stimulated vs WT Stimulated	0.00643141684628181	2.1279820235943e-07	6.54477809698654e-07
5730419F03Rik	KO Stimulated vs WT Stimulated	-0.000167054815990911	0.292618254195366	0.367857138178886
Acsl3	KO Stimulated vs WT Stimulated	0.147393163323426	1.45689909812325e-114	4.11217519908574e-113
Utp14b	KO Stimulated vs WT Stimulated	0.0271634431677639	3.7554534541085e-12	1.4993934246249e-11
Gm29536	KO Stimulated vs WT Stimulated	0.000232411466570969	0.901502523335612	0.932089717959854
Scg2	KO Stimulated vs WT Stimulated	-0.00232736637508076	0.13842825163174	0.194835463235252
Ap1s3	KO Stimulated vs WT Stimulated	0.0186018954995866	0.988220295105085	0.996988220051515
Wdfy1	KO Stimulated vs WT Stimulated	-0.0201638581248415	5.71663376443522e-11	2.15282542162181e-10
Mrpl44	KO Stimulated vs WT Stimulated	-0.0934044142160641	2.67082446139685e-59	3.33417415039748e-58
Serpine2	KO Stimulated vs WT Stimulated	-0.574606674098172	0	0
Fam124b	KO Stimulated vs WT Stimulated	-0.00537672367298752	2.5801176526366e-07	7.8865992580362e-07
Cul3	KO Stimulated vs WT Stimulated	-0.00920558737592225	0.411842280557794	0.486393824014455
1700016L21Rik	KO Stimulated vs WT Stimulated	0.00111505697515219	0.00158362915757987	0.00340677152504668
Gm45261	KO Stimulated vs WT Stimulated	0.000107697229999604	0.168162220356507	0.225823999384137
Dock10	KO Stimulated vs WT Stimulated	-0.0329129951128611	0.333433982602864	0.404894295466796
Nyap2	KO Stimulated vs WT Stimulated	0.000710480918224202	0.504277765806285	0.57799799906568
Irs1	KO Stimulated vs WT Stimulated	0.00156727584005889	0.0071529327808335	0.0138648168133456
Rhbdd1	KO Stimulated vs WT Stimulated	0.167612304261928	5.42917092264867e-46	5.33770119514753e-45
Gm28940	KO Stimulated vs WT Stimulated	0.0111783615894667	6.10457433249879e-11	2.2963123750925e-10
Col4a4	KO Stimulated vs WT Stimulated	0.0147390418029043	5.63337661639013e-08	1.79271647672393e-07
Col4a3	KO Stimulated vs WT Stimulated	0.000694964521543439	0.0512469344883644	0.0819876788377524
C430014B12Rik	KO Stimulated vs WT Stimulated	0.00156355430763857	0.0176599299725617	0.0314924730208838
Mff	KO Stimulated vs WT Stimulated	-0.10037517964732	4.06636979768484e-40	3.60270225307795e-39
Gm28941	KO Stimulated vs WT Stimulated	0.000163114018726925	0.615197898676016	0.68066850073695
Tm4sf20	KO Stimulated vs WT Stimulated	-0.000603131008639037	0.0889692918785635	0.133012767775472
Gm28942	KO Stimulated vs WT Stimulated	-0.000367059400415118	0.873556051926425	0.909390736751793
Agfg1	KO Stimulated vs WT Stimulated	-0.0825757644608681	7.17742634459328e-12	2.81981454750369e-11
A030005L19Rik	KO Stimulated vs WT Stimulated	0.000674728646316864	0.827988711795643	0.869277163443109
Slc19a3	KO Stimulated vs WT Stimulated	0.00136700398784689	0.00121840459469882	0.00265815513977764
Pid1	KO Stimulated vs WT Stimulated	-0.0259161589953217	1.05781457110406e-34	8.28718588598416e-34
Dner	KO Stimulated vs WT Stimulated	0.000816444661967985	0.0998960513130985	0.145362451559733
Trip12	KO Stimulated vs WT Stimulated	0.111696662319698	3.32440047976388e-20	1.78452239403349e-19
Fbxo36	KO Stimulated vs WT Stimulated	0.02685238961369	9.21825140256768e-09	3.0849980602034e-08
C130026I21Rik	KO Stimulated vs WT Stimulated	-0.00819569610400669	2.4002812814859e-07	7.35044586338686e-07
A530032D15Rik	KO Stimulated vs WT Stimulated	-0.000609099674792129	0.138255212654519	0.19467453131986
A530040E14Rik	KO Stimulated vs WT Stimulated	-0.00030600321121847	0.379068278985619	0.452168785729219
Sp110	KO Stimulated vs WT Stimulated	-0.196644067087144	8.71380155768102e-104	2.13541794576717e-102
Gm16094	KO Stimulated vs WT Stimulated	0.000155925417767203	0.0684102375371859	0.106417707688591
Sp140	KO Stimulated vs WT Stimulated	-0.0909311623625911	1.87882483140065e-35	1.49966848455843e-34
Gm10552	KO Stimulated vs WT Stimulated	0.0153388477568168	4.41709520048582e-05	0.000112557020610151
Gm17017	KO Stimulated vs WT Stimulated	0.000921855652514428	0.103937034490933	0.150751244296512
Sp100	KO Stimulated vs WT Stimulated	-0.00405129859544157	0.27920985204624	0.353547365311367
A630001G21Rik	KO Stimulated vs WT Stimulated	0.0161058641721652	0.988965403263898	0.997638779253184
Cab39	KO Stimulated vs WT Stimulated	0.0257880575289109	0.027019146746891	0.0465219348547532
Itm2c	KO Stimulated vs WT Stimulated	-0.0805126719423915	4.34160867919578e-31	3.14845740187015e-30
Gm28884	KO Stimulated vs WT Stimulated	-0.000749986511872065	0.0553663995528737	0.0880121412927491
Gpr55	KO Stimulated vs WT Stimulated	-0.0146289151366579	7.29545105834936e-11	2.72726245745057e-10
2810459M11Rik	KO Stimulated vs WT Stimulated	0.00173916482765845	0.646169100349531	0.709178695485925
Psmd1	KO Stimulated vs WT Stimulated	-0.169086100065757	8.53858312786561e-55	9.82702519730467e-54
Htr2b	KO Stimulated vs WT Stimulated	0.00369716972931642	0.0287510099416711	0.049252440326215
Armc9	KO Stimulated vs WT Stimulated	0.00452292389559025	0.481508351981481	0.555483488670618
Gm16341	KO Stimulated vs WT Stimulated	-0.000271877768515698	0.730449859496342	0.783937957602553
B3gnt7	KO Stimulated vs WT Stimulated	-0.00116553615597698	0.011634472527329	0.021683466219099
Ncl	KO Stimulated vs WT Stimulated	-0.396996309788317	4.29509249950223e-142	1.77688244589594e-140
C130036L24Rik	KO Stimulated vs WT Stimulated	0.00924248285008691	0.00995324431524925	0.0187414466908729
Nmur1	KO Stimulated vs WT Stimulated	-0.000527060453484446	0.779493027641263	0.82545536464443
Ptma	KO Stimulated vs WT Stimulated	-0.24919103876465	3.55383840547976e-66	5.04047258949692e-65
Pde6d	KO Stimulated vs WT Stimulated	0.0266733007114681	0.0149049605123445	0.0271481747583655
Cops7b	KO Stimulated vs WT Stimulated	-0.0119983110719489	3.862210178014e-07	1.16551592860632e-06
Nppc	KO Stimulated vs WT Stimulated	-0.0133615598195807	4.93797147005679e-08	1.57671203919544e-07
Dis3l2	KO Stimulated vs WT Stimulated	0.0505248457657692	0.0130540277443537	0.0240342429760265
Gm29055	KO Stimulated vs WT Stimulated	0.00401127210742268	0.112340859078917	0.161417485364385
Gm28375	KO Stimulated vs WT Stimulated	0.0498767917700864	3.65220872791233e-20	1.95837514084418e-19
Prss56	KO Stimulated vs WT Stimulated	-0.000462232597862208	0.138168755693538	0.194607875817222
Chrng	KO Stimulated vs WT Stimulated	0.000152206744559857	0.515602590578897	0.589010617712238
Eif4e2	KO Stimulated vs WT Stimulated	-0.0897481027046287	5.1443383140522e-14	2.21190985547374e-13
Efhd1	KO Stimulated vs WT Stimulated	0.000254587444879925	0.525978014910224	0.598612090770816
Gigyf2	KO Stimulated vs WT Stimulated	0.0468835656453656	0.000186928601745387	0.000447724150954676
Kcnj13	KO Stimulated vs WT Stimulated	0.0129197714942035	5.27404438234484e-10	1.89539839559834e-09
Ngef	KO Stimulated vs WT Stimulated	-0.000706144630893514	0.3105521520145	0.382689947543754
Inpp5d	KO Stimulated vs WT Stimulated	0.129626534572557	2.73467042391749e-24	1.65704040089934e-23
Atg16l1	KO Stimulated vs WT Stimulated	0.118525911600952	3.22143483569167e-32	2.40087385001605e-31
Sag	KO Stimulated vs WT Stimulated	-0.0342792472727201	4.28716461869946e-20	2.2951382498655e-19
Dgkd	KO Stimulated vs WT Stimulated	0.077265962241439	1.26845518380631e-10	4.70037052189232e-10
Gm19582	KO Stimulated vs WT Stimulated	0.000282814829757296	0.534054844131725	0.605172992003627
Usp40	KO Stimulated vs WT Stimulated	-0.00143069989006706	0.00609901733902933	0.0119948948437779
Ugt1a10	KO Stimulated vs WT Stimulated	-0.00316058050943131	9.91648106237063e-06	2.68766080986261e-05
Gm20528	KO Stimulated vs WT Stimulated	-0.00598851333407508	0.000633281156865039	0.0014334730679624
Ugt1a7c	KO Stimulated vs WT Stimulated	-0.000851660056732929	0.015252671426147	0.0277206054168324
Dnajb3	KO Stimulated vs WT Stimulated	-0.0029139727052534	0.0173498678362889	0.0309914739743548
Mroh2a	KO Stimulated vs WT Stimulated	0.00877801953589458	1.0589857152024e-08	3.52682121285567e-08
Hjurp	KO Stimulated vs WT Stimulated	0.348515320172324	4.56056371633756e-167	2.64579176068225e-165
Glrp1	KO Stimulated vs WT Stimulated	0.0197308774316206	1.39479367941417e-24	8.51119270980147e-24
Gm19589	KO Stimulated vs WT Stimulated	0.000873284379621905	0.00991363511315128	0.0186739327069857
Gm29336	KO Stimulated vs WT Stimulated	-0.000212634686024223	0.709642066407054	0.76574846697218
Arl4c	KO Stimulated vs WT Stimulated	-0.0293662753035819	2.7429538749007e-07	8.37019462607713e-07
Sh3bp4	KO Stimulated vs WT Stimulated	0.00835048300105452	2.09412791610632e-08	6.82572504547089e-08
Agap1	KO Stimulated vs WT Stimulated	-0.00373645941153941	0.00012170209704287	0.000297256662459319
D130058E05Rik	KO Stimulated vs WT Stimulated	-0.000184204918397528	0.304981706836914	0.376478348904947
Cops8	KO Stimulated vs WT Stimulated	-0.00560946779972765	0.0994077694475656	0.144715429383064
Lrrfip1	KO Stimulated vs WT Stimulated	-0.119463743802828	1.67788375455339e-24	1.02198374140979e-23
Rbm44	KO Stimulated vs WT Stimulated	0.00645952872470996	0.000711797152698256	0.00159991545708151
Ramp1	KO Stimulated vs WT Stimulated	0.0214231414459968	2.40325850291246e-06	6.84644823900575e-06
Ube2f	KO Stimulated vs WT Stimulated	-0.0944798311306966	6.7136038958759e-40	5.90079522632661e-39
Scly	KO Stimulated vs WT Stimulated	0.0047914293847714	0.67714222945388	0.738285750035766
Gm17090	KO Stimulated vs WT Stimulated	0.0126055757960912	1.1453321650029e-09	4.04525465945912e-09
Espnl	KO Stimulated vs WT Stimulated	6.19706055332484e-05	0.661392864973269	0.72285695721992
Erfe	KO Stimulated vs WT Stimulated	0.00341327607024806	0.000644020874985695	0.00145645771011937
Ilkap	KO Stimulated vs WT Stimulated	-0.0876690211854025	1.799151144494e-26	1.15674664375722e-25
Hes6	KO Stimulated vs WT Stimulated	0.0169550403675745	0.853233465366337	0.891495822806498
Per2	KO Stimulated vs WT Stimulated	0.00728408662685305	0.0157327908360419	0.0284968873881665
Traf3ip1	KO Stimulated vs WT Stimulated	-0.0104785131372178	2.07369370792561e-05	5.44816887958962e-05
Asb1	KO Stimulated vs WT Stimulated	-0.00319960902091011	0.00632657656738329	0.0124166630944235
Hdac4	KO Stimulated vs WT Stimulated	0.0519708796607345	3.65653916229426e-05	9.39706480569463e-05
Ndufa10	KO Stimulated vs WT Stimulated	-0.194820659624963	2.03478376473685e-74	3.3188657487294e-73
Cops9	KO Stimulated vs WT Stimulated	-0.194113350933612	1.28410504013743e-75	2.12582414257027e-74
Otos	KO Stimulated vs WT Stimulated	-0.00153463432421393	0.00304265701005466	0.00627678124021125
Gm29481	KO Stimulated vs WT Stimulated	0.00240417153984581	0.00194593327701611	0.00414007551366871
Gpc1	KO Stimulated vs WT Stimulated	-0.00129374704545697	0.22791065462207	0.296108260402492
Gm29480	KO Stimulated vs WT Stimulated	-0.000539399806343947	0.533654881896857	0.605146426612304
Ankmy1	KO Stimulated vs WT Stimulated	0.00171095306006448	0.0145149427314436	0.0265026976123148
Dusp28	KO Stimulated vs WT Stimulated	-0.0151520610097486	8.41607555252292e-09	2.82271173806933e-08
5033417F24Rik	KO Stimulated vs WT Stimulated	0.00157799505674489	0.10957187257483	0.158227191028051
Rnpepl1	KO Stimulated vs WT Stimulated	-0.0177433110862641	1.04726695112904e-07	3.28388986141139e-07
9430060I03Rik	KO Stimulated vs WT Stimulated	0.0162140877068469	1.001868569118e-11	3.91135622069434e-11
Capn10	KO Stimulated vs WT Stimulated	0.0152947303761055	0.00232831605677234	0.00487901866193268
Gpr35	KO Stimulated vs WT Stimulated	0.00125694284026999	0.199190069608078	0.262426058999678
Kif1a	KO Stimulated vs WT Stimulated	3.996535497599e-05	0.435386426414768	0.510353116118489
Sned1	KO Stimulated vs WT Stimulated	4.31545338944656e-05	0.609778627390313	0.676930817653547
Mterf4	KO Stimulated vs WT Stimulated	-0.0125189513514879	4.43748849443062e-05	0.000113004330113482
Gm28535	KO Stimulated vs WT Stimulated	0.00531960937891863	0.328506626711631	0.401365347696295
Pask	KO Stimulated vs WT Stimulated	0.0274741413081472	1.26627735525748e-06	3.68980130213333e-06
Ppp1r7	KO Stimulated vs WT Stimulated	-0.0899025273453676	3.29742332833878e-28	2.21673739225045e-27
Ano7	KO Stimulated vs WT Stimulated	-0.000293737993347405	0.327700584640298	0.401064883065213
Hdlbp	KO Stimulated vs WT Stimulated	0.0734576700638094	2.52355795051389e-15	1.14911395096741e-14
Sept2	KO Stimulated vs WT Stimulated	0.0130474512835007	0.137081439150945	0.193213171671954
Farp2	KO Stimulated vs WT Stimulated	0.0119508173791077	0.10660953156064	0.154386366969301
Stk25	KO Stimulated vs WT Stimulated	-0.0140499907910561	2.4243911194778e-05	6.33858348265519e-05
Gm28536	KO Stimulated vs WT Stimulated	0.000740413937177737	0.00581939826836359	0.0114767300438223
Bok	KO Stimulated vs WT Stimulated	0.00498960145410709	0.00051017177862957	0.00116728851591926
Thap4	KO Stimulated vs WT Stimulated	0.0126072947483317	0.505875900447631	0.57922921589317
Gm10550	KO Stimulated vs WT Stimulated	0.0389140336676276	2.40516120952594e-19	1.25716582370256e-18
Atg4b	KO Stimulated vs WT Stimulated	-0.000856211033076371	0.0190274181507458	0.0338059458733653
Dtymk	KO Stimulated vs WT Stimulated	-0.235500483794735	8.05142954882808e-92	1.67414207515287e-90
Ing5	KO Stimulated vs WT Stimulated	-0.0567157723246	2.14228762137294e-32	1.60080290565903e-31
D2hgdh	KO Stimulated vs WT Stimulated	0.0104586650691273	0.016906994775444	0.0303006952833808
Pdcd1	KO Stimulated vs WT Stimulated	-0.0457360912279907	2.58935592254487e-13	1.08406466447971e-12
Fam174a	KO Stimulated vs WT Stimulated	-0.0769727856712767	1.11395508211717e-49	1.1715957811337e-48
St8sia4	KO Stimulated vs WT Stimulated	-0.0167102105818846	0.0310340014856699	0.052548127600693
Gm28901	KO Stimulated vs WT Stimulated	0.000803203594408893	0.00581939826836359	0.0114767300438223
D1Ertd622e	KO Stimulated vs WT Stimulated	-0.0335205781994568	2.6114559768262e-22	1.49411623009961e-21
Ppip5k2	KO Stimulated vs WT Stimulated	-0.0228330422618493	2.65741482378254e-06	7.54349466169027e-06
Gin1	KO Stimulated vs WT Stimulated	0.0454730050493892	1.58865251565503e-06	4.58485807237412e-06
Pam	KO Stimulated vs WT Stimulated	0.0113215725597245	0.0546567918096839	0.0870162013137771
B230216N24Rik	KO Stimulated vs WT Stimulated	-0.0047051533925493	0.000483166221998255	0.00110881382211317
1810006J02Rik	KO Stimulated vs WT Stimulated	-0.00732332939510276	9.75995054840025e-07	2.86830979120686e-06
Gm7967	KO Stimulated vs WT Stimulated	0.00677191899752931	2.3200149827943e-05	6.07287268384949e-05
Cntnap5b	KO Stimulated vs WT Stimulated	0.00255437420914919	0.607997506518593	0.67521723307364
Gm28187	KO Stimulated vs WT Stimulated	-0.010415385603336	2.55725553388754e-10	9.33531973377878e-10
Rnf152	KO Stimulated vs WT Stimulated	0.00392106410674439	0.000139979770601448	0.00033973136421493
Gm28403	KO Stimulated vs WT Stimulated	0.000105074197897258	0.294811953716808	0.370193921058293
Pign	KO Stimulated vs WT Stimulated	0.138076515581277	5.93148729165223e-35	4.68004225283853e-34
Gm28404	KO Stimulated vs WT Stimulated	0.000926906560649845	0.260961168633252	0.333153672588252
Relch	KO Stimulated vs WT Stimulated	0.0650914270702379	8.87484344544932e-07	2.6132067138354e-06
Tnfrsf11a	KO Stimulated vs WT Stimulated	-0.00113885675187502	0.0674200534094502	0.105206370984524
Gm7160	KO Stimulated vs WT Stimulated	0.00606354230370501	0.0418392679210142	0.068810672234076
Zcchc2	KO Stimulated vs WT Stimulated	-0.0200954917379275	5.99644890751993e-08	1.90551480055476e-07
Gm20753	KO Stimulated vs WT Stimulated	0.000909217473645909	0.0164303386248905	0.0296094283912965
Phlpp1	KO Stimulated vs WT Stimulated	-0.0227464267625825	0.00121550308374567	0.00265619326416156
Bcl2	KO Stimulated vs WT Stimulated	0.69102998265987	3.93721987957608e-205	3.64403434342718e-203
D630008O14Rik	KO Stimulated vs WT Stimulated	0.0344093059016997	8.2402493279661e-30	5.78795345489578e-29
Kdsr	KO Stimulated vs WT Stimulated	0.072120509231067	6.5678137806426e-22	3.71181273561509e-21
Vps4b	KO Stimulated vs WT Stimulated	0.0137273009187883	0.711131572096266	0.767022990576378
Serpinb5	KO Stimulated vs WT Stimulated	-0.0125144324878415	8.74502960608191e-07	2.57536398004179e-06
Cdh7	KO Stimulated vs WT Stimulated	0.000276572870026781	0.0292801005096871	0.0497859283980401
Dsel	KO Stimulated vs WT Stimulated	0.0152463442582087	9.93916080720939e-05	0.000244988679428539
9330185C12Rik	KO Stimulated vs WT Stimulated	4.79967260381555e-05	0.329922759549138	0.401365347696295
Cntnap5a	KO Stimulated vs WT Stimulated	0.00134275098707257	0.367614410096556	0.440672237741649
Tsn	KO Stimulated vs WT Stimulated	-0.226297063823018	1.14206034694712e-95	2.50560736977957e-94
Nifk	KO Stimulated vs WT Stimulated	-0.230217740451718	1.26766787395376e-116	3.64001775235295e-115
Clasp1	KO Stimulated vs WT Stimulated	0.0651036817397627	8.7259018054985e-08	2.74785124272218e-07
2900060B14Rik	KO Stimulated vs WT Stimulated	0.0372645993591925	1.15345034090803e-16	5.51212976314334e-16
Tfcp2l1	KO Stimulated vs WT Stimulated	0.000139654387729156	0.331011371420089	0.402247039993181
Ralb	KO Stimulated vs WT Stimulated	0.0348975409748859	1.09656295817403e-12	4.48151700651161e-12
Gm27184	KO Stimulated vs WT Stimulated	-0.000884910345804012	0.221079158502895	0.288248864830894
Tmem185b	KO Stimulated vs WT Stimulated	-0.0150992836505712	8.21837193177894e-12	3.22114207347782e-11
Epb41l5	KO Stimulated vs WT Stimulated	0.0123455183793817	7.54746683176755e-09	2.53951712014444e-08
Ptpn4	KO Stimulated vs WT Stimulated	0.059357238750636	1.14836179134746e-05	3.09427911794491e-05
Tmem177	KO Stimulated vs WT Stimulated	-0.0217880716880967	3.0533726378812e-16	1.43774401611922e-15
Sctr	KO Stimulated vs WT Stimulated	0.000622428733567297	0.689793002302799	0.750065079389256
Tmem37	KO Stimulated vs WT Stimulated	-0.000594685109591968	0.286714077524567	0.36109641953553
Dbi	KO Stimulated vs WT Stimulated	-0.137202478458374	9.09578521454527e-24	5.4320837330203e-23
3110009E18Rik	KO Stimulated vs WT Stimulated	-0.0199946073871579	6.12831525807824e-11	2.30437160469574e-10
Steap3	KO Stimulated vs WT Stimulated	-0.00159891800443902	0.569671867935254	0.639398753457252
Celrr	KO Stimulated vs WT Stimulated	0.00026346211586215	0.168162220356507	0.225823999384137
Insig2	KO Stimulated vs WT Stimulated	0.0530448028499101	4.09369157077285e-08	1.3134532177815e-07
Ccdc93	KO Stimulated vs WT Stimulated	-0.00965076209837878	1.4778227877939e-05	3.93881538364731e-05
Gm15392	KO Stimulated vs WT Stimulated	0.000462763214849531	0.0512469344883644	0.0819876788377524
Ddx18	KO Stimulated vs WT Stimulated	-0.0665157945315233	9.45250267185069e-09	3.16020414427347e-08
Dpp10	KO Stimulated vs WT Stimulated	0.000814572856341855	0.367848271978505	0.440926014342525
Actr3	KO Stimulated vs WT Stimulated	-0.197926103656131	1.55246554868231e-63	2.10296201179232e-62
Slc35f5	KO Stimulated vs WT Stimulated	0.00878955585563863	2.09619437598063e-06	6.00175135073937e-06
Lypd1	KO Stimulated vs WT Stimulated	2.56152574254879e-05	0.928474988184625	0.953536529205505
Nckap5	KO Stimulated vs WT Stimulated	-0.00697551033994149	6.54582482941671e-10	2.34061757916556e-09
Mgat5	KO Stimulated vs WT Stimulated	-0.159443522832157	5.27462844587702e-60	6.67258941160247e-59
Tmem163	KO Stimulated vs WT Stimulated	-0.0782754142348537	1.85306068147372e-29	1.28975356770359e-28
2900009J06Rik	KO Stimulated vs WT Stimulated	0.00257389247049515	0.0223005765146042	0.0389741061008352
Ccnt2	KO Stimulated vs WT Stimulated	0.189614424840153	3.84598683321996e-78	6.5355501276041e-77
Map3k19	KO Stimulated vs WT Stimulated	0.00367721580427821	5.1483498171429e-05	0.000130406075625416
Rab3gap1	KO Stimulated vs WT Stimulated	0.0478761815323182	3.670943794331e-05	9.43164758726825e-05
Zranb3	KO Stimulated vs WT Stimulated	0.144676644740224	1.67938396271757e-45	1.63733765184307e-44
Gm28800	KO Stimulated vs WT Stimulated	0.00184423978038772	0.0372577038008327	0.062375151264746
R3hdm1	KO Stimulated vs WT Stimulated	0.575773121104675	1.6207586976344e-284	3.75017178188686e-282
Ubxn4	KO Stimulated vs WT Stimulated	-0.0944138729267039	6.19000885019934e-18	3.08322868861368e-17
Lct	KO Stimulated vs WT Stimulated	-0.00388817619545356	0.0137294429690419	0.0251799249438678
Mcm6	KO Stimulated vs WT Stimulated	-0.0941561356224304	8.79771310519554e-16	4.06751145632635e-15
Dars	KO Stimulated vs WT Stimulated	0.0916538517350158	5.46943284339354e-20	2.91629807477728e-19
Cxcr4	KO Stimulated vs WT Stimulated	0.0700974991450124	4.79875030459674e-66	6.77236399370004e-65
Thsd7b	KO Stimulated vs WT Stimulated	-0.00604824751569656	6.77011300409057e-11	2.53563859718423e-10
Gm15674	KO Stimulated vs WT Stimulated	1.84300804768214e-05	0.534099607295225	0.605172992003627
Gm15675	KO Stimulated vs WT Stimulated	-0.0110194496949703	1.77846170922566e-10	6.55120502626461e-10
Cd55	KO Stimulated vs WT Stimulated	-0.019601962098003	4.50463859861449e-10	1.6262301065644e-09
Gm16083	KO Stimulated vs WT Stimulated	0.00300766243755704	0.0256210874050656	0.0443333928933391
Zp3r	KO Stimulated vs WT Stimulated	0.00179571202878599	9.52201883942163e-05	0.000235085177277483
Pfkfb2	KO Stimulated vs WT Stimulated	0.00704865075675929	0.113288295025965	0.162684836741119
Yod1	KO Stimulated vs WT Stimulated	0.0101560607689943	0.333490210131969	0.404937862546745
AA986860	KO Stimulated vs WT Stimulated	0.00315336289678485	0.0828831622206952	0.124946367047698
Pigr	KO Stimulated vs WT Stimulated	0.00344106626717785	6.37571017052788e-07	1.8975509524878e-06
Fcmr	KO Stimulated vs WT Stimulated	-0.0288452271482356	4.05913189350149e-20	2.17540171152131e-19
Il24	KO Stimulated vs WT Stimulated	-0.118199925783346	1.00029467337991e-29	7.00382255650484e-29
Il10	KO Stimulated vs WT Stimulated	-0.016367396924417	0.00347983244049909	0.00710425625664218
Mapkapk2	KO Stimulated vs WT Stimulated	-0.096680765792496	2.3526870483548e-17	1.15027320823617e-16
Dyrk3	KO Stimulated vs WT Stimulated	-0.0201476204088559	2.41097112393091e-14	1.05141166765508e-13
Eif2d	KO Stimulated vs WT Stimulated	-0.121084169905279	3.23838915012295e-82	5.78982081745702e-81
Rassf5	KO Stimulated vs WT Stimulated	-0.0816836788944335	1.36224742913467e-37	1.13183138172655e-36
Ikbke	KO Stimulated vs WT Stimulated	-0.00475784302442359	0.0596401299973553	0.0941439748387572
Gm28913	KO Stimulated vs WT Stimulated	0.00128513716783591	0.0296021948742503	0.0502863305278048
Srgap2	KO Stimulated vs WT Stimulated	0.067116683135415	2.95811265106437e-06	8.36723292729635e-06
Gm29488	KO Stimulated vs WT Stimulated	0.000949975212278317	0.683253333116339	0.743400846174314
Fam72a	KO Stimulated vs WT Stimulated	-0.0182309504263456	1.71433181280133e-11	6.62269243698964e-11
Ctse	KO Stimulated vs WT Stimulated	0.0483045063507883	9.74308582561881e-10	3.44978051323823e-09
Rab7b	KO Stimulated vs WT Stimulated	-0.000207669633080867	0.229284840988804	0.297253179414699
Slc41a1	KO Stimulated vs WT Stimulated	-0.00257659171763049	0.128324321989784	0.182394691662479
Rab29	KO Stimulated vs WT Stimulated	-0.0156627591604775	2.913181896721e-11	1.11265655590885e-10
Nucks1	KO Stimulated vs WT Stimulated	-0.362253930744377	3.01480297649057e-171	1.84023203770509e-169
Slc45a3	KO Stimulated vs WT Stimulated	-0.000527174287236216	0.0501202043086233	0.081104492602854
Elk4	KO Stimulated vs WT Stimulated	-0.00124535483736443	0.0394957546546418	0.0658339773724843
Mfsd4a	KO Stimulated vs WT Stimulated	0.0706286079618466	1.75676256062256e-13	7.40474861127482e-13
Nuak2	KO Stimulated vs WT Stimulated	-0.0169195738884103	2.20020163657565e-17	1.07730837515302e-16
F730311O21Rik	KO Stimulated vs WT Stimulated	-0.00114182480418802	0.0054754995574804	0.0108761195542326
Tmcc2	KO Stimulated vs WT Stimulated	-0.00124943900261989	0.174171789151148	0.23318606151643
Dstyk	KO Stimulated vs WT Stimulated	0.00470413235663981	0.867220215940019	0.903971455054502
6030442K20Rik	KO Stimulated vs WT Stimulated	0.00172722958810476	0.118041563222267	0.168779842391312
Rbbp5	KO Stimulated vs WT Stimulated	0.0382817319462597	1.58310273771951e-06	4.57016703581613e-06
Tmem81	KO Stimulated vs WT Stimulated	0.000128203192248693	0.766578006100344	0.813076901198803
Cntn2	KO Stimulated vs WT Stimulated	0.00284010654308363	0.027658274671525	0.0475688857120722
Mdm4	KO Stimulated vs WT Stimulated	0.00277603760752998	0.131934523996584	0.186852461153946
Pik3c2b	KO Stimulated vs WT Stimulated	0.0340669474848241	7.93883341431661e-24	4.74826709081714e-23
Gm28609	KO Stimulated vs WT Stimulated	0.00546676256175483	1.47636259677054e-05	3.9354506782501e-05
Ppp1r15b	KO Stimulated vs WT Stimulated	0.0350275539699236	0.000360425087142349	0.000839038232223398
Plekha6	KO Stimulated vs WT Stimulated	0.0124342494681175	2.05511308780426e-08	6.70954804499049e-08
Gm19461	KO Stimulated vs WT Stimulated	0.00280960056091199	5.74951322076127e-05	0.000145042550177394
Etnk2	KO Stimulated vs WT Stimulated	0.00348421491977565	2.85440223614524e-05	7.41414307493201e-05
Sox13	KO Stimulated vs WT Stimulated	-0.00428703710716826	4.7416382343452e-06	1.31834370861024e-05
Snrpe	KO Stimulated vs WT Stimulated	-0.267344182678978	2.19083694283775e-89	4.34650691181739e-88
Zc3h11a	KO Stimulated vs WT Stimulated	0.0034112215740442	0.0462139893810385	0.0753409941580604
Gm38394	KO Stimulated vs WT Stimulated	0.0177807652435661	2.20374883968187e-14	9.6315392402437e-14
Lax1	KO Stimulated vs WT Stimulated	0.00734845473107784	0.453786600779503	0.527632322596198
Atp2b4	KO Stimulated vs WT Stimulated	-0.0122045278720692	8.43040049913733e-05	0.000209460031879553
Btg2	KO Stimulated vs WT Stimulated	-0.0365139052094711	1.50761770252707e-05	4.01607559070765e-05
Chit1	KO Stimulated vs WT Stimulated	0.00451076514906807	0.00193651379589935	0.00412178451842924
Ppfia4	KO Stimulated vs WT Stimulated	-0.000958700097726137	0.474886254152541	0.548651392166141
Tmem183a	KO Stimulated vs WT Stimulated	-0.050165188119001	5.62889313908757e-19	2.90604168924733e-18
Cyb5r1	KO Stimulated vs WT Stimulated	0.0541651744628075	9.76043124008732e-12	3.81352486248768e-11
Adipor1	KO Stimulated vs WT Stimulated	-0.0767001276492772	1.82723220592983e-27	1.20437541125531e-26
Platr1	KO Stimulated vs WT Stimulated	0.000499252748943183	0.589977679856528	0.658512780539884
Klhl12	KO Stimulated vs WT Stimulated	0.0171763815153577	0.991880596276221	1
Rabif	KO Stimulated vs WT Stimulated	-0.0319769027345666	1.26939205498454e-15	5.83632913635335e-15
Mgat4e	KO Stimulated vs WT Stimulated	0.00088195670033042	0.429890038082109	0.505011031808011
Kdm5b	KO Stimulated vs WT Stimulated	0.204212236334488	1.1543437494951e-67	1.67421911597689e-66
Syt2	KO Stimulated vs WT Stimulated	0.000411457982448953	0.990886205814715	0.99947509172278
Ppp1r12b	KO Stimulated vs WT Stimulated	0.0149027876098918	0.727163306433668	0.780886272785945
Gm28892	KO Stimulated vs WT Stimulated	0.000924411268107464	0.298686011663811	0.374562197258518
Ube2t	KO Stimulated vs WT Stimulated	0.000293268548290926	0.256947770223945	0.328535865815478
Lgr6	KO Stimulated vs WT Stimulated	-0.000423750374687737	0.0682229234688563	0.106284189627086
Ptpn7	KO Stimulated vs WT Stimulated	-0.0921840103247574	1.08667865275161e-27	7.2055376578155e-27
Arl8a	KO Stimulated vs WT Stimulated	-0.0294618592225764	1.92609509574506e-14	8.44215116965439e-14
Gm15445	KO Stimulated vs WT Stimulated	-0.000303228623225984	0.744825699913852	0.794920171766465
Rnpep	KO Stimulated vs WT Stimulated	0.0147521771755304	0.846562267475642	0.88549950381086
Timm17a	KO Stimulated vs WT Stimulated	-0.383968115024433	4.62819753808996e-226	5.17396083204788e-224
Shisa4	KO Stimulated vs WT Stimulated	0.000933060859890224	0.864716076131135	0.901597338167852
Ipo9	KO Stimulated vs WT Stimulated	0.00937197653336591	0.294680453107595	0.370052147948254
Gm28277	KO Stimulated vs WT Stimulated	0.000119680955687607	0.711419773145495	0.767250667488061
Nav1	KO Stimulated vs WT Stimulated	0.00333648254949883	0.216567649203603	0.283052850673399
Csrp1	KO Stimulated vs WT Stimulated	-0.156111569992216	2.51669294347425e-62	3.31433970100557e-61
Phlda3	KO Stimulated vs WT Stimulated	-0.43716890516867	0	0
Tnni1	KO Stimulated vs WT Stimulated	-0.0429145860368249	4.9969127299304e-25	3.08130047762272e-24
Lad1	KO Stimulated vs WT Stimulated	-0.166496767261916	3.8564770090317e-108	1.00708708664989e-106
Tnnt2	KO Stimulated vs WT Stimulated	-0.0188128192521404	1.08532883952273e-26	7.02340116346758e-26
Tmem9	KO Stimulated vs WT Stimulated	0.0232363794022574	0.000325124180017528	0.00075934812889305
Cacna1s	KO Stimulated vs WT Stimulated	0.00349689393030144	0.0186061144741517	0.0330928737863018
Gm37759	KO Stimulated vs WT Stimulated	0.000198041144549522	0.268329303101713	0.341421114036767
Gm15850	KO Stimulated vs WT Stimulated	0.00371023014496465	1.88742708136165e-05	4.97983445929667e-05
Kif21b	KO Stimulated vs WT Stimulated	0.101998378945396	1.32068339083256e-44	1.26651945996034e-43
Mroh3	KO Stimulated vs WT Stimulated	0.000518264660141029	0.0913978981586797	0.13423328477818
Gm26781	KO Stimulated vs WT Stimulated	0.00198549745647437	0.55604229527573	0.626681334033289
Camsap2	KO Stimulated vs WT Stimulated	-0.00516884188804598	0.00075250868037779	0.00168609055633798
9230116N13Rik	KO Stimulated vs WT Stimulated	0.0010218808652637	0.912620636661965	0.941042493985721
Ddx59	KO Stimulated vs WT Stimulated	-0.00519011059232436	0.0101624522667334	0.0191046421970457
Kif14	KO Stimulated vs WT Stimulated	0.0548800799114311	1.90632397881382e-09	6.65157651313627e-09
Gm37799	KO Stimulated vs WT Stimulated	0.000465110329168834	0.607507975023264	0.674748894562845
Gm33994	KO Stimulated vs WT Stimulated	-0.00747786867567725	0.00110947153090457	0.00243783133744519
Platr23	KO Stimulated vs WT Stimulated	0.00425512126326479	0.0158780208876883	0.0287207288104818
Zfp281	KO Stimulated vs WT Stimulated	-0.0508731559212304	1.09476752797375e-13	4.64791530598458e-13
Gm19705	KO Stimulated vs WT Stimulated	-0.0397330141719769	4.81346819358521e-16	2.24474346342048e-15
Platr22	KO Stimulated vs WT Stimulated	0.000385030067107731	0.968345300167027	0.980765670485249
Nr5a2	KO Stimulated vs WT Stimulated	-0.000275197159269434	0.354882987444427	0.427237979742069
Gm4258	KO Stimulated vs WT Stimulated	-0.0100184177339957	3.67457354194391e-05	9.43975457153909e-05
Gm26979	KO Stimulated vs WT Stimulated	-0.000155050537628899	0.696935567233704	0.754492184994476
Gm26936	KO Stimulated vs WT Stimulated	0.00154059257988112	0.281874331639466	0.356309066528633
Gm26930	KO Stimulated vs WT Stimulated	-0.000572615543448855	0.160993313629657	0.219876866706695
A430106G13Rik	KO Stimulated vs WT Stimulated	-0.000811104013251825	0.0488364542705633	0.0791816673616833
Ptprc	KO Stimulated vs WT Stimulated	0.175722296779028	1.64011041445378e-35	1.31017892963531e-34
Gm28556	KO Stimulated vs WT Stimulated	0.00826122054449308	8.96148572741288e-08	2.82069921685841e-07
Atp6v1g3	KO Stimulated vs WT Stimulated	-0.00413671003275378	0.000146637780810785	0.000355283720973312
Nek7	KO Stimulated vs WT Stimulated	0.0963692093856555	7.15295376971357e-13	2.94448959585292e-12
Gm28501	KO Stimulated vs WT Stimulated	0.0540580087318476	3.09436037291378e-32	2.30703173700305e-31
Lhx9	KO Stimulated vs WT Stimulated	3.26024905920352e-05	0.923237490254759	0.949333547880294
2310009B15Rik	KO Stimulated vs WT Stimulated	-0.000462160082256191	0.044319060217374	0.0725191167885475
Dennd1b	KO Stimulated vs WT Stimulated	-0.00232512617968894	0.130178855711421	0.184793055343242
Zbtb41	KO Stimulated vs WT Stimulated	0.0196868552128715	0.520229350329903	0.593716669087792
Aspm	KO Stimulated vs WT Stimulated	0.0730561304594757	1.04762532470721e-15	4.83009646347282e-15
Cfhr1	KO Stimulated vs WT Stimulated	0.00272807896538723	0.0199930336200631	0.035414044508246
4930590L20Rik	KO Stimulated vs WT Stimulated	0.000374213819947491	0.0512469344883644	0.0819876788377524
Cdc73	KO Stimulated vs WT Stimulated	0.0154564719206845	0.47323509444089	0.547303565284161
B3galt2	KO Stimulated vs WT Stimulated	0.027250659306456	1.89782019449949e-13	7.99253419054927e-13
Glrx2	KO Stimulated vs WT Stimulated	-0.189209222565113	6.46023655332271e-105	1.61093041572141e-103
Ro60	KO Stimulated vs WT Stimulated	0.00585969182882961	0.560088138576593	0.630669639516502
Uchl5	KO Stimulated vs WT Stimulated	-0.0743269569512005	6.11405472997452e-11	2.29944386830019e-10
Gm29170	KO Stimulated vs WT Stimulated	-0.0221947097991559	5.62788756688264e-13	2.32971364038689e-12
Rgs2	KO Stimulated vs WT Stimulated	-0.0147340948981412	0.0463503540669917	0.0755385500064756
Rgs13	KO Stimulated vs WT Stimulated	0.000326698956555785	0.286616302800122	0.36102607221909
Rgs1	KO Stimulated vs WT Stimulated	0.287806018554835	1.0135365595047e-77	1.71499693857007e-76
Rgs18	KO Stimulated vs WT Stimulated	-0.00100482468342238	0.00558455204051989	0.0110629169790249
Brinp3	KO Stimulated vs WT Stimulated	0.00109882636120821	0.00989516339946578	0.0186514972516785
A230059L01Rik	KO Stimulated vs WT Stimulated	-0.000702278460232727	0.558489317412306	0.629047315740504
Pla2g4a	KO Stimulated vs WT Stimulated	-0.0108065142585277	2.70105662907978e-14	1.17688473531987e-13
Ptgs2	KO Stimulated vs WT Stimulated	-0.000161337003103255	0.739947234723219	0.791710912955416
Odr4	KO Stimulated vs WT Stimulated	0.0632789469822781	1.64279864233113e-09	5.7552905253076e-09
Tpr	KO Stimulated vs WT Stimulated	-0.0501725059112721	0.000394562263895075	0.000915080942802809
Prg4	KO Stimulated vs WT Stimulated	0.00236857422737312	0.0423962685477539	0.0696247708039742
Hmcn1	KO Stimulated vs WT Stimulated	0.00298619109781389	0.0168059775562679	0.0302425526670441
Gm20631	KO Stimulated vs WT Stimulated	0.00383496427272723	0.0107300257036249	0.0200730263680014
Gm10138	KO Stimulated vs WT Stimulated	0.017103964007446	0.00477743050931089	0.00956880621084826
Ivns1abp	KO Stimulated vs WT Stimulated	0.0220887560383048	0.228764219694605	0.296989495852892
Swt1	KO Stimulated vs WT Stimulated	0.0196476878416576	0.347743528744244	0.419683920334893
Trmt1l	KO Stimulated vs WT Stimulated	0.0398570798174591	0.00181051193680578	0.00387099785435674
Rnf2	KO Stimulated vs WT Stimulated	0.0463568354639935	0.000175383198364889	0.000421237207515139
Fam129a	KO Stimulated vs WT Stimulated	-0.137098435785448	4.99927257784292e-52	5.47800247943261e-51
2810414N06Rik	KO Stimulated vs WT Stimulated	0.0018379383839728	0.0456279675337946	0.07447104051468
Edem3	KO Stimulated vs WT Stimulated	0.0511202517963946	1.42419901727455e-09	5.00267188786342e-09
1700025G04Rik	KO Stimulated vs WT Stimulated	-0.0080044199734588	0.189339018692556	0.251026526281775
Tsen15	KO Stimulated vs WT Stimulated	-0.0973915701628563	2.8435079568824e-68	4.16971000987494e-67
Rgl1	KO Stimulated vs WT Stimulated	0.0185995375932542	5.86635897485366e-13	2.42590767332945e-12
Apobec4	KO Stimulated vs WT Stimulated	0.0034836176749025	4.67948478304777e-05	0.000118969040114817
Arpc5	KO Stimulated vs WT Stimulated	-0.274982779616609	1.34421490902787e-121	4.12149961090071e-120
Ncf2	KO Stimulated vs WT Stimulated	-0.00979206840788324	1.74117656063573e-10	6.41623562594267e-10
Smg7	KO Stimulated vs WT Stimulated	0.0972843324234725	1.53171197336675e-15	7.02617255832757e-15
Gm28791	KO Stimulated vs WT Stimulated	0.0176576281383613	0.0334943821309244	0.0564786636745416
Nmnat2	KO Stimulated vs WT Stimulated	0.00484964368696782	0.00104599268924515	0.00230551711600457
Gm28960	KO Stimulated vs WT Stimulated	0.000107291074899529	0.460397273333047	0.534144450639858
Lamc2	KO Stimulated vs WT Stimulated	0.000143393938335099	0.109209403094259	0.157761009958087
Lamc1	KO Stimulated vs WT Stimulated	0.0938466505230233	1.60234417680072e-23	9.50657327792411e-23
E330020D12Rik	KO Stimulated vs WT Stimulated	0.0770903870998554	1.06507920690302e-09	3.76447799967375e-09
Shcbp1l	KO Stimulated vs WT Stimulated	-0.0147089870542848	0.0276144600796115	0.0475058477672853
Dhx9	KO Stimulated vs WT Stimulated	-0.0485097942826083	4.9552786357447e-05	0.000125707661362422
Npl	KO Stimulated vs WT Stimulated	-0.00688359796457925	1.15556381630711e-05	3.1128420713003e-05
Rgs8	KO Stimulated vs WT Stimulated	0.000386686825576652	0.622345147758956	0.687277101684636
C230024C17Rik	KO Stimulated vs WT Stimulated	0.000207542947113082	0.809124846303331	0.851847802581344
Rgs16	KO Stimulated vs WT Stimulated	-0.0227695079027188	0.149507233806785	0.205871181615198
Gm28513	KO Stimulated vs WT Stimulated	0.00151457392651659	0.193626690924132	0.256130926191538
Rnasel	KO Stimulated vs WT Stimulated	0.00329868311453736	0.91309719221896	0.941208943637946
Gm28512	KO Stimulated vs WT Stimulated	8.23814405231678e-05	0.168162220356507	0.225823999384137
Rgsl1	KO Stimulated vs WT Stimulated	0.000935582350308214	0.0402855783820202	0.0665816216132741
Teddm2	KO Stimulated vs WT Stimulated	0.000312268654889739	0.101622443347029	0.147593971254837
Glul	KO Stimulated vs WT Stimulated	-0.0251965924470509	1.83684399021204e-10	6.76125759549195e-10
A830008E24Rik	KO Stimulated vs WT Stimulated	0.000222001017033237	0.407709528618173	0.48194201675021
Cacna1e	KO Stimulated vs WT Stimulated	-0.00208118495814754	0.0095350172618102	0.0180977974525716
Gm29282	KO Stimulated vs WT Stimulated	0.0062161454058584	0.00606486897263737	0.0119300936819406
Gm9530	KO Stimulated vs WT Stimulated	0.000804913247567933	0.413352367334855	0.487598479909674
Ier5	KO Stimulated vs WT Stimulated	-0.14470868899296	1.64553581427375e-60	2.09363920513001e-59
Mr1	KO Stimulated vs WT Stimulated	0.0108797592133139	0.0026371633424512	0.00548803468018966
Stx6	KO Stimulated vs WT Stimulated	-0.0627881113797931	7.5397271298837e-15	3.37228658479559e-14
BC034090	KO Stimulated vs WT Stimulated	-0.00137308505242081	0.00302757652095955	0.00624826230974632
Xpr1	KO Stimulated vs WT Stimulated	0.0764094636116966	3.21557895601987e-10	1.16721644738853e-09
Acbd6	KO Stimulated vs WT Stimulated	-0.159635901131255	1.35893166939378e-50	1.45540265281307e-49
Qsox1	KO Stimulated vs WT Stimulated	-0.00102862502726471	0.0342167977750346	0.0576134045878474
Gm37571	KO Stimulated vs WT Stimulated	0.00624951146514701	0.00113627053064715	0.00249400477491149
Cep350	KO Stimulated vs WT Stimulated	0.140795716364314	1.26640166212255e-37	1.05351700144551e-36
Tor1aip1	KO Stimulated vs WT Stimulated	-0.0549478076508186	1.45453955741369e-07	4.52177513716217e-07
Tor1aip2	KO Stimulated vs WT Stimulated	0.0667892515279647	2.55419549902572e-09	8.84236886484217e-09
Fam163a	KO Stimulated vs WT Stimulated	8.63436945195966e-05	0.475584413763697	0.549254454409971
Tdrd5	KO Stimulated vs WT Stimulated	0.000529253387247092	0.614080176026956	0.679600602793139
Axdnd1	KO Stimulated vs WT Stimulated	0.00505840801771207	1.53560840739956e-05	4.08626259679645e-05
Gm2000	KO Stimulated vs WT Stimulated	-0.186596233032656	7.36110918095307e-56	8.66225379017061e-55
Soat1	KO Stimulated vs WT Stimulated	0.154648785841368	7.73452532240503e-50	8.1692844687122e-49
Abl2	KO Stimulated vs WT Stimulated	0.0133106882942977	0.643700192351237	0.706741896247918
Tor3a	KO Stimulated vs WT Stimulated	0.0138751989084643	0.112819494885953	0.162035014704841
Fam20b	KO Stimulated vs WT Stimulated	-0.000242289118210087	0.0747202329882053	0.11491148828461
Ralgps2	KO Stimulated vs WT Stimulated	0.0262347310527388	0.12118513331628	0.173038387475649
Angptl1	KO Stimulated vs WT Stimulated	0.00566493588149506	0.000158233400915797	0.000381751508829223
4930439D14Rik	KO Stimulated vs WT Stimulated	1.20895029238703e-05	0.907620150240101	0.936918676308086
Gm28694	KO Stimulated vs WT Stimulated	-0.000308715510975396	0.0334942868295337	0.0564786636745416
Rasal2	KO Stimulated vs WT Stimulated	0.00208248594116756	0.0537528568563765	0.0856867819102008
Cryzl2	KO Stimulated vs WT Stimulated	-0.0215182260386231	2.25734968141811e-21	1.25612419772201e-20
Gm15486	KO Stimulated vs WT Stimulated	0.0013518649448711	0.0913978981586797	0.13423328477818
Pappa2	KO Stimulated vs WT Stimulated	-0.000514076479914569	0.613741683044761	0.67951069665096
Cop1	KO Stimulated vs WT Stimulated	0.0360616420982116	0.00741731435119315	0.0143465336580864
Gm37294	KO Stimulated vs WT Stimulated	0.00170561691808591	0.0346820255226674	0.0583477871047986
4930523C07Rik	KO Stimulated vs WT Stimulated	-0.116217647488177	1.01639228083537e-27	6.74397799144479e-27
Tnn	KO Stimulated vs WT Stimulated	-0.00059456249919199	0.243174852866434	0.312754420707677
Mrps14	KO Stimulated vs WT Stimulated	-0.3472453241397	1.97489525250506e-170	1.18726406735946e-168
Cacybp	KO Stimulated vs WT Stimulated	-0.463448631259273	4.18550270484738e-236	5.51571644528199e-234
Rabgap1l	KO Stimulated vs WT Stimulated	0.119334469613765	1.80872676533568e-12	7.32733182072776e-12
Gm36975	KO Stimulated vs WT Stimulated	0.204756332755479	3.92089031400269e-65	5.43327272690387e-64
Gm37529	KO Stimulated vs WT Stimulated	0.0105012413375033	0.20610541608238	0.270623007233473
Gpr52	KO Stimulated vs WT Stimulated	0.00082312914873901	0.889872911292972	0.922702363702717
Gm37328	KO Stimulated vs WT Stimulated	-0.00098988271205446	0.0473565414918613	0.0770206636000449
Gm37083	KO Stimulated vs WT Stimulated	-0.0041648452667802	2.68719244968987e-06	7.62476009644641e-06
Rc3h1	KO Stimulated vs WT Stimulated	0.066802578762434	6.44192736387382e-08	2.04479043888539e-07
Serpinc1	KO Stimulated vs WT Stimulated	0.00853249979032051	5.9576784032534e-05	0.000149970705308462
Zbtb37	KO Stimulated vs WT Stimulated	0.0341005985539896	2.41840460063985e-09	8.39125251057234e-09
Gm37362	KO Stimulated vs WT Stimulated	0.00208986535828009	0.00101432423578933	0.00223869099023645
Gas5	KO Stimulated vs WT Stimulated	0.810153830600142	0	0
Dars2	KO Stimulated vs WT Stimulated	0.0328932077293393	0.010150542370801	0.0190877502675598
Gm37634	KO Stimulated vs WT Stimulated	-0.00115123352331247	0.179165673363345	0.239099841342446
Cenpl	KO Stimulated vs WT Stimulated	-0.0169792143190068	1.74486969474512e-07	5.3939975230283e-07
Klhl20	KO Stimulated vs WT Stimulated	-0.000389831919839684	0.0644559343521307	0.101064426575766
Prdx6	KO Stimulated vs WT Stimulated	-0.254661642937311	4.3988698733958e-99	1.00497257876812e-97
Tnfsf4	KO Stimulated vs WT Stimulated	-0.200421231207639	5.06214765260839e-267	9.8756545234563e-265
Fasl	KO Stimulated vs WT Stimulated	-0.0595275836396203	5.6540161199551e-30	3.98403919160717e-29
Suco	KO Stimulated vs WT Stimulated	0.102861103950309	1.24751414850601e-14	5.51038491478825e-14
4930558K02Rik	KO Stimulated vs WT Stimulated	-0.000475437361106753	0.805694873728812	0.848640815812494
Pigc	KO Stimulated vs WT Stimulated	-0.0165164540747263	5.86368527510638e-09	1.98437879743779e-08
Gm38304	KO Stimulated vs WT Stimulated	-0.00328746513510417	0.000165706508878906	0.000399055285027393
Dnm3	KO Stimulated vs WT Stimulated	-0.251117447557482	1.37775667927171e-244	2.01588089417851e-242
Eef1aknmt	KO Stimulated vs WT Stimulated	-0.0236760410074933	9.26805904857517e-11	3.45236067030321e-10
Vamp4	KO Stimulated vs WT Stimulated	-0.0378408251699435	4.25546033751954e-08	1.36447639794234e-07
Prrc2c	KO Stimulated vs WT Stimulated	0.0651597404903073	6.45439848714164e-11	2.42149463604132e-10
Gorab	KO Stimulated vs WT Stimulated	0.00275711833153126	0.979886443503409	0.98958385806305
Kifap3	KO Stimulated vs WT Stimulated	-0.00545639271047271	0.00562999301060369	0.0111473861609953
Scyl3	KO Stimulated vs WT Stimulated	0.00319551348238652	0.297023570144866	0.372688821635204
BC055324	KO Stimulated vs WT Stimulated	0.0523301836126966	9.32053445136548e-13	3.81938457676527e-12
Mettl18	KO Stimulated vs WT Stimulated	0.00200076654750755	1.40528759371752e-05	3.75302883202052e-05
Sele	KO Stimulated vs WT Stimulated	-0.000310346622689419	0.32180140485792	0.394694659471632
Sell	KO Stimulated vs WT Stimulated	-0.0611821118959081	7.22904064874876e-05	0.000180853256059155
Selp	KO Stimulated vs WT Stimulated	-0.0230077021955226	0.000584393458569888	0.00132916281084492
F5	KO Stimulated vs WT Stimulated	-0.00320511670234984	0.0159989588753049	0.028928967074938
Slc19a2	KO Stimulated vs WT Stimulated	-0.0694981550241721	1.58750188116907e-55	1.85168229386772e-54
Ccdc181	KO Stimulated vs WT Stimulated	-0.00147504785087867	0.713593169292724	0.76909443079434
Blzf1	KO Stimulated vs WT Stimulated	0.0224584942301419	0.23200369390793	0.300341857467176
Nme7	KO Stimulated vs WT Stimulated	0.029812038948916	0.215287793672677	0.281435541078215
Atp1b1	KO Stimulated vs WT Stimulated	-0.00760977275102583	0.0142010545311943	0.0259873812871285
Dpt	KO Stimulated vs WT Stimulated	0.000837908007998231	0.368160231903228	0.441220215288023
Gm32569	KO Stimulated vs WT Stimulated	-0.00661941830087734	6.29316299226712e-11	2.3645704377478e-10
Gm20743	KO Stimulated vs WT Stimulated	0.00102215221904738	0.025899282487797	0.0447836133320015
Xcl1	KO Stimulated vs WT Stimulated	-0.161223782117693	2.75025171781398e-07	8.39117738926409e-07
4930568G15Rik	KO Stimulated vs WT Stimulated	0.000698048720572549	0.329403961243061	0.401365347696295
Tbx19	KO Stimulated vs WT Stimulated	-0.000785385521068346	0.340035985268944	0.411855625471223
Sft2d2	KO Stimulated vs WT Stimulated	0.0584029270673914	6.39600422079018e-11	2.40185106604084e-10
Tiprl	KO Stimulated vs WT Stimulated	-0.123824583173421	4.43978926162116e-48	4.52135959657111e-47
Gm38190	KO Stimulated vs WT Stimulated	0.00460979542475953	0.0884806752959741	0.132371773379038
Dcaf6	KO Stimulated vs WT Stimulated	0.12700805371608	1.64358324119215e-39	1.42819488718265e-38
Gm37864	KO Stimulated vs WT Stimulated	0.00241802814103678	0.0005937877765185	0.00134853691933725
Mpc2	KO Stimulated vs WT Stimulated	-0.321644560637848	9.17657234818023e-190	7.07769818435808e-188
Adcy10	KO Stimulated vs WT Stimulated	0.00288313793650904	0.419234497002458	0.493863796818133
Mpzl1	KO Stimulated vs WT Stimulated	0.00921150596832948	0.304922704151917	0.376478348904947
Rcsd1	KO Stimulated vs WT Stimulated	0.00585888715626759	0.595773088822418	0.662973308045929
Gm37073	KO Stimulated vs WT Stimulated	0.000891564169899203	0.0262083036389572	0.0452118798536289
Creg1	KO Stimulated vs WT Stimulated	-0.0295908960352251	5.43668794176444e-07	1.62537039292624e-06
Gm16565	KO Stimulated vs WT Stimulated	0.0121995626834611	0.314725397429636	0.387161268759417
Cd247	KO Stimulated vs WT Stimulated	-0.14274973303729	1.44086773824e-21	8.0606767284897e-21
Gm37469	KO Stimulated vs WT Stimulated	0.001203245629244	0.154803057139761	0.212311395273561
Pou2f1	KO Stimulated vs WT Stimulated	0.0785268332543864	1.9228098582299e-09	6.70674730392932e-09
Gm26665	KO Stimulated vs WT Stimulated	0.00432019950812909	0.00418352660238932	0.00844728522181076
Dusp27	KO Stimulated vs WT Stimulated	-0.000373952464130924	0.500600235018265	0.574411490983073
Gm15853	KO Stimulated vs WT Stimulated	0.0015419796685131	0.169262383109075	0.227163428980069
Tada1	KO Stimulated vs WT Stimulated	-0.0172842751412198	1.69167066076257e-07	5.23441991580071e-07
Pogk	KO Stimulated vs WT Stimulated	-0.0174103211142363	6.53839066692695e-13	2.69932439587509e-12
Fmo9	KO Stimulated vs WT Stimulated	0.000308895038975927	0.0913978981586797	0.13423328477818
Fam78b	KO Stimulated vs WT Stimulated	-0.0123694791572484	2.34430976916757e-09	8.13841941672462e-09
Uck2	KO Stimulated vs WT Stimulated	-0.0987611833227799	2.5540509090111e-18	1.2892709040693e-17
Gm37982	KO Stimulated vs WT Stimulated	0.113061272532671	5.76451337358205e-30	4.06046200427997e-29
Gm2453	KO Stimulated vs WT Stimulated	0.000785270103491174	0.18581542759645	0.246881297572395
Tmco1	KO Stimulated vs WT Stimulated	-0.0102261684262468	0.299156782772795	0.375010761017755
Aldh9a1	KO Stimulated vs WT Stimulated	0.0130029515349904	0.814122565400434	0.856384465237788
Mgst3	KO Stimulated vs WT Stimulated	-0.0208829416295117	1.15169353857173e-07	3.60282183996837e-07
Pbx1	KO Stimulated vs WT Stimulated	-0.000667069633688952	0.756947081313264	0.804720383520174
Nuf2	KO Stimulated vs WT Stimulated	0.00436750383792872	0.94387555482176	0.96427660259771
Hsd17b7	KO Stimulated vs WT Stimulated	0.0340516316356097	6.66848115531228e-08	2.11400520168168e-07
3110045C21Rik	KO Stimulated vs WT Stimulated	0.0116848918143234	5.92783878739722e-16	2.75667361604153e-15
Ddr2	KO Stimulated vs WT Stimulated	0.000166597151538776	0.923735230355894	0.94974720206944
Uap1	KO Stimulated vs WT Stimulated	-0.0612524500388672	2.65403413260578e-31	1.93169806893645e-30
Gm37748	KO Stimulated vs WT Stimulated	0.0012846654673149	0.0502580812353207	0.0812813360290675
Gm37502	KO Stimulated vs WT Stimulated	0.000320373155007761	0.0512469344883644	0.0819876788377524
Uhmk1	KO Stimulated vs WT Stimulated	-0.0699947163388817	4.58585700821445e-35	3.62694628801508e-34
4930500M09Rik	KO Stimulated vs WT Stimulated	0.00156161484780665	0.0779165028219959	0.118220395703766
Nos1ap	KO Stimulated vs WT Stimulated	-0.00117362046173741	0.00966212439828224	0.0183233215859543
Atf6	KO Stimulated vs WT Stimulated	0.0484531852853642	0.00471467519708447	0.00945072244855283
Gm9929	KO Stimulated vs WT Stimulated	0.00717535380888409	0.347877473881115	0.419820113576342
Dusp12	KO Stimulated vs WT Stimulated	-0.0511889411884758	8.00333749632833e-36	6.43208452501766e-35
Gm26620	KO Stimulated vs WT Stimulated	0.000242366601146652	0.0518865325254364	0.0829199097284851
Fcrla	KO Stimulated vs WT Stimulated	-0.00427238933195245	0.0122996603667342	0.0227400298836425
Fcgr2b	KO Stimulated vs WT Stimulated	-0.000352237258348096	0.292886991054699	0.368104441644472
Fcgr4	KO Stimulated vs WT Stimulated	-0.00128070159367286	0.0135792436124907	0.024922834222925
Fcgr3	KO Stimulated vs WT Stimulated	-0.00144309242212388	8.74890900796931e-05	0.000216967273616128
Cfap126	KO Stimulated vs WT Stimulated	0.000954561701145731	0.571742574591347	0.641469637561638
Sdhc	KO Stimulated vs WT Stimulated	-0.127459165218733	1.37805667657357e-60	1.75556656895886e-59
Mpz	KO Stimulated vs WT Stimulated	0.000918124071198245	0.0791437332917394	0.119844848091646
Nr1i3	KO Stimulated vs WT Stimulated	0.00137015078329676	0.111780198407853	0.16075118653739
Tomm40l	KO Stimulated vs WT Stimulated	-0.0412214498058001	1.48565117924715e-29	1.03620654804903e-28
Apoa2	KO Stimulated vs WT Stimulated	-0.00245718716719833	0.145121234888434	0.202304799730067
Fcer1g	KO Stimulated vs WT Stimulated	-0.0351434761309261	5.05962236741542e-14	2.17642510785126e-13
Ndufs2	KO Stimulated vs WT Stimulated	-0.261217734465463	1.73686346765952e-138	6.67217107006889e-137
Adamts4	KO Stimulated vs WT Stimulated	-0.00027847257873379	0.177871127526994	0.23764318293673
B4galt3	KO Stimulated vs WT Stimulated	-0.00662695628744742	0.00150189071926435	0.00323968817589608
Ppox	KO Stimulated vs WT Stimulated	0.00419943517610182	0.640242374020531	0.703644261605797
Usp21	KO Stimulated vs WT Stimulated	-0.00495444835191746	0.000110239561497489	0.000270588014584745
Ufc1	KO Stimulated vs WT Stimulated	-0.277465184295771	6.28376374687537e-180	4.15417324913864e-178
Gm20045	KO Stimulated vs WT Stimulated	-0.002216812474103	0.106167233088204	0.153790621767648
Dedd	KO Stimulated vs WT Stimulated	0.0040413061531476	0.439216590227773	0.513964770887531
Nit1	KO Stimulated vs WT Stimulated	-0.037522598725814	6.1954928167958e-17	2.98581040352191e-16
Pfdn2	KO Stimulated vs WT Stimulated	-0.343861511178519	7.17782113629211e-183	5.02927685884073e-181
Klhdc9	KO Stimulated vs WT Stimulated	0.00237352826791475	0.000476005555478744	0.00109326345203965
Nectin4	KO Stimulated vs WT Stimulated	-0.005378985767507	7.03340807932964e-08	2.22649995817023e-07
Arhgap30	KO Stimulated vs WT Stimulated	0.0441025866012805	6.86329112773379e-05	0.000172092527911762
Usf1	KO Stimulated vs WT Stimulated	-0.0162427073107646	2.97648198818458e-06	8.41679907387878e-06
Tstd1	KO Stimulated vs WT Stimulated	0.00311722088631058	0.0130886385144171	0.0240912790489674
F11r	KO Stimulated vs WT Stimulated	-0.00499212374296965	0.000143530146381476	0.000347923788871359
B930036N10Rik	KO Stimulated vs WT Stimulated	0.0558910449800442	3.63467600243268e-12	1.45233770627325e-11
Alyref2	KO Stimulated vs WT Stimulated	0.00470668111008912	0.141573151309642	0.198755759694551
Cd244a	KO Stimulated vs WT Stimulated	0.00280611887973434	0.113935134636063	0.163554699475041
Ly9	KO Stimulated vs WT Stimulated	0.133557654114161	3.04457149401801e-41	2.76008784325578e-40
Slamf7	KO Stimulated vs WT Stimulated	0.591392038128472	0	0
Gm37787	KO Stimulated vs WT Stimulated	0.00557593683210075	3.66796457263297e-06	1.02873611037101e-05
A630035G10Rik	KO Stimulated vs WT Stimulated	0.00441563736707608	0.000164606751702937	0.000396550817449968
Cd48	KO Stimulated vs WT Stimulated	0.108637513905607	1.05814671337752e-17	5.22482914379635e-17
Slamf1	KO Stimulated vs WT Stimulated	0.117403407408512	9.4473204215078e-23	5.48082300488582e-22
Cd84	KO Stimulated vs WT Stimulated	0.00786625407020236	0.0928961875010387	0.136222640757787
Gm10521	KO Stimulated vs WT Stimulated	0.00120721768895436	0.753098689862551	0.802114801133378
Gm37065	KO Stimulated vs WT Stimulated	-0.00128735542187393	0.643116854344825	0.706412099389626
Slamf6	KO Stimulated vs WT Stimulated	0.0785689705094054	6.85678863560034e-15	3.0744307584455e-14
Vangl2	KO Stimulated vs WT Stimulated	0.00671370707116922	1.11629255140046e-10	4.14578303104101e-10
Ncstn	KO Stimulated vs WT Stimulated	0.0305967019181506	0.0297413747143904	0.0504925872742645
Copa	KO Stimulated vs WT Stimulated	0.00353606938096157	0.67225787006975	0.733643707168913
Gm37756	KO Stimulated vs WT Stimulated	0.000525052198970358	0.0292801005096871	0.0497859283980401
Pex19	KO Stimulated vs WT Stimulated	-0.0129624380910856	2.54091220722254e-07	7.76795391174086e-07
Dcaf8	KO Stimulated vs WT Stimulated	0.02083974908692	0.696094862335511	0.754492184994476
Pea15a	KO Stimulated vs WT Stimulated	0.0106874061148889	0.0171518902073757	0.0306515907711333
Casq1	KO Stimulated vs WT Stimulated	-0.00135812094127146	0.115520143447886	0.165650741116199
Gm17224	KO Stimulated vs WT Stimulated	-0.000323859619932387	0.280694446933874	0.355240828726765
Igsf8	KO Stimulated vs WT Stimulated	0.0359200776648015	4.72827773586346e-06	1.31481272590759e-05
Pigm	KO Stimulated vs WT Stimulated	-0.00519292357507693	0.0264350849692326	0.0455478184953467
Slamf9	KO Stimulated vs WT Stimulated	0.00107740847769429	0.000970093001606515	0.0021477392789239
Igsf9	KO Stimulated vs WT Stimulated	0.00289109069608688	0.000855080102815257	0.00190561529464899
Tagln2	KO Stimulated vs WT Stimulated	-0.53137310784577	6.13050154958528e-233	7.72093989463275e-231
Cfap45	KO Stimulated vs WT Stimulated	0.00477730024917541	0.0293132353383008	0.0498380100817539
4933439K11Rik	KO Stimulated vs WT Stimulated	-0.00271293494646717	0.0119880690361647	0.0221969466595926
Slamf8	KO Stimulated vs WT Stimulated	-0.000314672457190276	0.0501202043086233	0.081104492602854
Dusp23	KO Stimulated vs WT Stimulated	0.00222046554466189	0.399337579683509	0.473706020752438
Crp	KO Stimulated vs WT Stimulated	0.00045882825698814	0.0512469344883644	0.0819876788377524
Aim2	KO Stimulated vs WT Stimulated	-0.0190903163924022	0.000261627316904695	0.000617204739666452
Ifi206	KO Stimulated vs WT Stimulated	-0.0255737804455561	1.07877808701194e-24	6.60104709515698e-24
Ifi214	KO Stimulated vs WT Stimulated	-0.0106416866566752	3.02865231382486e-16	1.42644147675269e-15
Ifi213	KO Stimulated vs WT Stimulated	-0.00485058520122121	1.35744466196343e-06	3.94736100079064e-06
Ifi209	KO Stimulated vs WT Stimulated	-0.0369911314012194	4.96713539568682e-44	4.71344908148651e-43
Ifi208	KO Stimulated vs WT Stimulated	9.86042436508015e-05	0.655980443975086	0.717927337732935
Mndal	KO Stimulated vs WT Stimulated	-0.0414128798914135	5.1642564371567e-07	1.54601382342382e-06
Ifi211	KO Stimulated vs WT Stimulated	-0.00191140481772618	0.278413060187451	0.352650635561431
Ifi203	KO Stimulated vs WT Stimulated	-0.025429693255474	0.000307972640366633	0.000720727692656196
Ifi205	KO Stimulated vs WT Stimulated	-0.00073276124348874	0.434655119695078	0.510036692228586
Olfr417	KO Stimulated vs WT Stimulated	0	1	1
Fh1	KO Stimulated vs WT Stimulated	-0.0750110497136595	1.25324574905783e-12	5.11031499190608e-12
Kmo	KO Stimulated vs WT Stimulated	0.00548737239395228	0.0136105664799106	0.0249734128523506
Opn3	KO Stimulated vs WT Stimulated	0.00203484961722691	0.0851277994410899	0.128048838240097
Chml	KO Stimulated vs WT Stimulated	0.00543423092587039	0.0859818250863411	0.129173026014503
Wdr64	KO Stimulated vs WT Stimulated	0.00014005863005664	0.168162220356507	0.225823999384137
Exo1	KO Stimulated vs WT Stimulated	-0.0144251488840186	0.000280372787529644	0.000659083059545469
Pld5	KO Stimulated vs WT Stimulated	0.000391088323052157	0.150259968366401	0.206821824066059
Rbm8a2	KO Stimulated vs WT Stimulated	-0.00220212329012675	0.00282532709949745	0.00585820401718242
Cep170	KO Stimulated vs WT Stimulated	0.182982292910439	7.22867528554507e-70	1.08725177254015e-68
Gm36992	KO Stimulated vs WT Stimulated	0.00814780689470733	5.24043860093444e-09	1.77860289476368e-08
Sdccag8	KO Stimulated vs WT Stimulated	0.0635629179536477	2.80481478529789e-08	9.08414866742231e-08
Gm15423	KO Stimulated vs WT Stimulated	0.000380319731459618	0.0913978981586797	0.13423328477818
Akt3	KO Stimulated vs WT Stimulated	0.043112173720102	0.00830589918651104	0.0159643666485447
Gm26801	KO Stimulated vs WT Stimulated	0.00362563041635509	1.23001231513509e-05	3.30444377735564e-05
Zbtb18	KO Stimulated vs WT Stimulated	0.0285845144965723	4.61508015835716e-22	2.62012781943364e-21
1700016C15Rik	KO Stimulated vs WT Stimulated	0.00211285543579697	0.00261921337835402	0.00545470717068202
Adss	KO Stimulated vs WT Stimulated	-0.0817968175218314	7.16367729141136e-14	3.06427374079524e-13
Catspere2	KO Stimulated vs WT Stimulated	0.00196180636887962	0.315105311890932	0.387604661019822
Desi2	KO Stimulated vs WT Stimulated	-0.00320867397225472	0.0774923136117541	0.117630601003913
B230369F24Rik	KO Stimulated vs WT Stimulated	0.00397551314026289	0.449032035359405	0.524432942341636
Cox20	KO Stimulated vs WT Stimulated	-0.0689172477419198	3.29888296313803e-25	2.04245401628761e-24
Hnrnpu	KO Stimulated vs WT Stimulated	-0.330172963483585	7.7458387686328e-148	3.42520990348942e-146
Efcab2	KO Stimulated vs WT Stimulated	-0.00477849749151543	0.00122075422969039	0.00266240556955382
Kif26b	KO Stimulated vs WT Stimulated	-0.00474811195228462	0.000538847691551939	0.00123021227790179
Smyd3	KO Stimulated vs WT Stimulated	0.231912527587074	1.88092059896878e-37	1.55886876296875e-36
Tfb2m	KO Stimulated vs WT Stimulated	-0.0188071501292695	6.55344630693676e-10	2.34292181210447e-09
Cnst	KO Stimulated vs WT Stimulated	0.0890581309699665	3.80832737658781e-27	2.49446696730483e-26
Sccpdh	KO Stimulated vs WT Stimulated	0.0218627335626178	1.97383766887488e-15	9.02306358211375e-15
Kif28	KO Stimulated vs WT Stimulated	0.00101548527821719	0.563904154007093	0.633854643878842
Ahctf1	KO Stimulated vs WT Stimulated	-0.0572302982936441	1.73993732681541e-10	6.41285661535467e-10
Gm10518	KO Stimulated vs WT Stimulated	0.000768951932077507	0.157778321529164	0.2159157430788
Cdc42bpa	KO Stimulated vs WT Stimulated	0.0172618984119761	0.000538086452875111	0.00122861529842362
Coq8a	KO Stimulated vs WT Stimulated	-0.00516482332794751	0.00116003143111929	0.00254307209957505
Gm37336	KO Stimulated vs WT Stimulated	-0.000884686034119631	0.00558992902842418	0.0110713643611638
Psen2	KO Stimulated vs WT Stimulated	-0.0364389441321017	1.54051886867659e-12	6.25991116352777e-12
Gm31728	KO Stimulated vs WT Stimulated	0.00108148352815967	0.255390774905956	0.326776043586267
Itpkb	KO Stimulated vs WT Stimulated	0.217155629934253	1.15029668688732e-49	1.20917875184209e-48
Stum	KO Stimulated vs WT Stimulated	0.000165933445786508	0.581455531243302	0.65027727849213
Gm37267	KO Stimulated vs WT Stimulated	-0.00102856815213945	0.745350840694235	0.795287057825073
Parp1	KO Stimulated vs WT Stimulated	-0.208809044186072	1.16741037610255e-112	3.21749294654636e-111
Lin9	KO Stimulated vs WT Stimulated	0.0240743615705319	0.104402948881214	0.151378190016561
Acbd3	KO Stimulated vs WT Stimulated	-0.0198013412271511	0.000251021667420093	0.000593521882128378
Gm37768	KO Stimulated vs WT Stimulated	0.0590350540672609	9.47058032509028e-28	6.28812405368607e-27
Gm38293	KO Stimulated vs WT Stimulated	0.00606425653888439	0.00528185798492428	0.0105166792117279
H3f3a	KO Stimulated vs WT Stimulated	-0.350320100918595	9.18060230381087e-162	4.95080773017703e-160
H3f3aos	KO Stimulated vs WT Stimulated	0.0106804685489179	2.40069824219405e-08	7.80197522806132e-08
Sde2	KO Stimulated vs WT Stimulated	-0.137920599471823	1.82656940760891e-63	2.47089766431065e-62
Pycr2	KO Stimulated vs WT Stimulated	-0.222288573780595	6.52001507224745e-123	2.04963317413352e-121
Lefty1	KO Stimulated vs WT Stimulated	-0.000498965593977555	0.256974041744632	0.328548345969959
Tmem63a	KO Stimulated vs WT Stimulated	0.00843618189483385	0.181793724784716	0.241909410825938
Ephx1	KO Stimulated vs WT Stimulated	0.0104963623528136	0.632518546940937	0.696424863917319
Nvl	KO Stimulated vs WT Stimulated	0.0100013100315849	0.814517624268599	0.856709456383575
Cnih4	KO Stimulated vs WT Stimulated	-0.0690097018702804	2.78707517725801e-06	7.90028617553522e-06
Wdr26	KO Stimulated vs WT Stimulated	-0.0767514624842183	2.45878614235644e-13	1.03026711827228e-12
A430110L20Rik	KO Stimulated vs WT Stimulated	0.000229031323969695	0.712483574351133	0.76817206805524
Cnih3	KO Stimulated vs WT Stimulated	-0.00865918436178524	2.19338315570432e-12	8.86035960522946e-12
Dnah14	KO Stimulated vs WT Stimulated	0.00587512051844221	2.35307162118912e-05	6.15778171883775e-05
Lbr	KO Stimulated vs WT Stimulated	0.178675511651952	2.07775647210711e-50	2.21809420807186e-49
Gm5533	KO Stimulated vs WT Stimulated	-0.000664866287773116	0.242669094686986	0.312245219216058
Enah	KO Stimulated vs WT Stimulated	0.00634389423880882	0.219695165536461	0.286669776984265
Srp9	KO Stimulated vs WT Stimulated	-0.148699041558868	2.4834047008115e-34	1.93111645726643e-33
Degs1	KO Stimulated vs WT Stimulated	-0.0272193788266	0.00135142786259942	0.00293485354554905
Fbxo28	KO Stimulated vs WT Stimulated	-0.0283447507734519	1.15518387067665e-08	3.83884499709331e-08
Trp53bp2	KO Stimulated vs WT Stimulated	-0.0137978952248501	0.00011059960411234	0.000271438273585527
Capn2	KO Stimulated vs WT Stimulated	-0.0329509223448071	1.89472903433351e-13	7.98120513425116e-13
Gm37885	KO Stimulated vs WT Stimulated	0.000442596010132358	0.477963000176299	0.551649309234277
Susd4	KO Stimulated vs WT Stimulated	0.0066846301290234	1.48858932693947e-06	4.30794633751723e-06
Disp1	KO Stimulated vs WT Stimulated	0.0323788802265799	0.123289431808187	0.17584119864902
Brox	KO Stimulated vs WT Stimulated	0.0126688527823207	0.115421683834898	0.165551185101821
Aida	KO Stimulated vs WT Stimulated	-0.0164500625905232	2.70214455668368e-05	7.034271916987e-05
Mia3	KO Stimulated vs WT Stimulated	0.0992863656589721	1.51922434430019e-23	9.01880824201357e-23
Taf1a	KO Stimulated vs WT Stimulated	0.0153307357369981	0.525228153823196	0.598407953837672
Gm37986	KO Stimulated vs WT Stimulated	-0.000758317402095606	0.0129609534632141	0.023873925110108
Gm37214	KO Stimulated vs WT Stimulated	0.00176236625596958	0.00878441189870421	0.0167916438397997
Dusp10	KO Stimulated vs WT Stimulated	0.00532738341635061	0.5655004692407	0.635254252987507
1700056E22Rik	KO Stimulated vs WT Stimulated	0.00181104602241981	0.0872854295371201	0.130857954550105
1700112H15Rik	KO Stimulated vs WT Stimulated	0.000656336118861659	0.0409990292072259	0.0675643629146657
Hlx	KO Stimulated vs WT Stimulated	-0.000597127527519872	0.110445344628581	0.159303559927814
Gm34342	KO Stimulated vs WT Stimulated	-0.00139021408065208	0.00660975409057559	0.0128822229822099
Marc1	KO Stimulated vs WT Stimulated	-0.0006839113675609	0.0777312617053112	0.117957323013345
Marc2	KO Stimulated vs WT Stimulated	0.124881195379284	2.04242716122877e-32	1.52733025483996e-31
Rab3gap2	KO Stimulated vs WT Stimulated	0.0387276558636715	0.000879825477142517	0.00195791178367915
Gm34882	KO Stimulated vs WT Stimulated	0.00158571604294116	0.0379214617059175	0.0633371803328901
Iars2	KO Stimulated vs WT Stimulated	0.087617512833883	1.69905725085314e-19	8.91601799438994e-19
Bpnt1	KO Stimulated vs WT Stimulated	-0.0417345967195826	1.1091013470205e-39	9.70536838362399e-39
4930532G15Rik	KO Stimulated vs WT Stimulated	0.00920615580083018	3.04895493080784e-08	9.85561308774289e-08
Eprs	KO Stimulated vs WT Stimulated	0.0450073430306934	6.94707430902679e-06	1.90596762271231e-05
9630028B13Rik	KO Stimulated vs WT Stimulated	0.000745367345071445	0.0512469344883644	0.0819876788377524
Lyplal1	KO Stimulated vs WT Stimulated	-0.000379474486089421	0.271934145248123	0.345081152751253
Tgfb2	KO Stimulated vs WT Stimulated	-0.00100763622203833	0.306603854854182	0.378293037434484
Rrp15	KO Stimulated vs WT Stimulated	-0.158062333738876	3.37819080684756e-65	4.69104109319328e-64
A430105J06Rik	KO Stimulated vs WT Stimulated	0.00202995308215595	0.533341349371798	0.605146426612304
Spata17	KO Stimulated vs WT Stimulated	-0.000915659282707989	0.126876764100877	0.180596601032678
Gpatch2	KO Stimulated vs WT Stimulated	-0.0349116194127694	5.39733760815877e-12	2.13607042690436e-11
Gm38155	KO Stimulated vs WT Stimulated	0.000932124848299452	0.0101483564382174	0.019087159240462
Kctd3	KO Stimulated vs WT Stimulated	0.0211956689910483	0.00068883498436846	0.00154987871482904
Kcnk2	KO Stimulated vs WT Stimulated	-0.0156440199813293	3.0362038986223e-18	1.52800762212152e-17
Cenpf	KO Stimulated vs WT Stimulated	0.114598820096761	2.61167472390214e-18	1.31668901269138e-17
Ptpn14	KO Stimulated vs WT Stimulated	-0.0113143099010314	3.23504904860382e-06	9.11851759912413e-06
Gm37422	KO Stimulated vs WT Stimulated	0.00197873853582336	0.201730050047445	0.265473597374123
Smyd2	KO Stimulated vs WT Stimulated	-0.0686741027511893	8.19534733790299e-21	4.47896777470287e-20
Rps6kc1	KO Stimulated vs WT Stimulated	-0.00409445929694259	0.00172383985850559	0.00369243157636196
Angel2	KO Stimulated vs WT Stimulated	-0.00454433183919967	0.00207649392817393	0.00439015646799117
Vash2	KO Stimulated vs WT Stimulated	0.00125750720169933	0.132539033555668	0.187621414862647
Flvcr1	KO Stimulated vs WT Stimulated	0.00387801791793596	0.241677783397007	0.311191032212828
A230020J21Rik	KO Stimulated vs WT Stimulated	0.00479308760015523	3.01542446191314e-07	9.16650341698893e-07
Spata45	KO Stimulated vs WT Stimulated	0.000309680142210902	0.563229206514474	0.633239051948219
Tatdn3	KO Stimulated vs WT Stimulated	0.00591902921830822	0.59865463767928	0.665881980725545
Nsl1	KO Stimulated vs WT Stimulated	0.0160347907214975	0.16995952826024	0.227960680294589
Batf3	KO Stimulated vs WT Stimulated	0.0297565799511978	1.92835801986594e-08	6.31228758633203e-08
Fam71a	KO Stimulated vs WT Stimulated	0.000782456189102136	0.633661052416722	0.697528421864267
Atf3	KO Stimulated vs WT Stimulated	0.00580488065966742	0.368485450770998	0.441530197199499
D730003I15Rik	KO Stimulated vs WT Stimulated	-0.012640376516302	0.000195879400220608	0.000468036045267756
Gm37168	KO Stimulated vs WT Stimulated	0.00050986293527654	0.0292801005096871	0.0497859283980401
Nenf	KO Stimulated vs WT Stimulated	-0.0686799423323956	4.73889799609972e-20	2.53220545715328e-19
Pacc1	KO Stimulated vs WT Stimulated	0.0269521198724388	0.0458678440995704	0.0748257279666628
Ppp2r5a	KO Stimulated vs WT Stimulated	-0.0167406835844622	0.0710228093920614	0.110069555369242
Gm32200	KO Stimulated vs WT Stimulated	0.00505991425954567	3.51623995698307e-05	9.04819072856667e-05
Dtl	KO Stimulated vs WT Stimulated	0.0981082008160032	1.12643035927252e-16	5.38688721921747e-16
Ints7	KO Stimulated vs WT Stimulated	0.0755407394020719	6.73895020069726e-11	2.52444220714749e-10
Lpgat1	KO Stimulated vs WT Stimulated	0.0122349157156979	0.92061614239121	0.94751942781849
Gm38037	KO Stimulated vs WT Stimulated	0.000304245185069775	0.544532597722108	0.615522276872996
Nek2	KO Stimulated vs WT Stimulated	-0.00845761068106726	0.000779198808990064	0.00174314526139329
1700034H15Rik	KO Stimulated vs WT Stimulated	0.0013184661590704	0.460648077426685	0.534392589792666
Slc30a1	KO Stimulated vs WT Stimulated	0.00130501953084479	0.449419394157084	0.524757820143901
Rd3	KO Stimulated vs WT Stimulated	-0.00412631494986033	6.61770603317087e-07	1.968102411509e-06
Gm26670	KO Stimulated vs WT Stimulated	0.00300264163305875	0.152662714329897	0.2097807715248
Traf5	KO Stimulated vs WT Stimulated	0.0102702820162048	0.589864762466165	0.658423678034118
Gm26879	KO Stimulated vs WT Stimulated	0.00467220565705064	3.19987271316041e-05	8.2640190939882e-05
Rcor3	KO Stimulated vs WT Stimulated	0.0167872728301935	0.00796139768715235	0.0153541241109367
Gm10516	KO Stimulated vs WT Stimulated	0.00925699473175787	1.52409819667149e-05	4.05726154054395e-05
Hhat	KO Stimulated vs WT Stimulated	0.0050990582670234	0.836516030064146	0.876327058817923
Syt14	KO Stimulated vs WT Stimulated	0.00627923868364141	4.17206545219604e-05	0.000106558760663906
Utp25	KO Stimulated vs WT Stimulated	-0.0103854429498051	9.90056966876257e-06	2.68371387874549e-05
Irf6	KO Stimulated vs WT Stimulated	-0.00168924310127183	0.51749324861051	0.590899073512397
A130010J15Rik	KO Stimulated vs WT Stimulated	-0.0203498608502803	1.51928747462277e-12	6.17742163006098e-12
Traf3ip3	KO Stimulated vs WT Stimulated	0.00998808472484525	0.677945362777997	0.738999439820288
Gm15872	KO Stimulated vs WT Stimulated	0.00119827377238925	0.00987324328577924	0.0186514972516785
4930570N18Rik	KO Stimulated vs WT Stimulated	-0.00407862235775456	8.9459480634181e-06	2.4302446486547e-05
Lamb3	KO Stimulated vs WT Stimulated	0.00700727398752143	0.144391994925198	0.202304799730067
Hsd11b1	KO Stimulated vs WT Stimulated	0.0257247463706586	3.27161915229381e-06	9.21471330665173e-06
G0s2	KO Stimulated vs WT Stimulated	0.00247973280550721	0.000150198867063194	0.000363469202929649
Cd34	KO Stimulated vs WT Stimulated	-0.000312775682188661	0.0755104588577095	0.11491148828461
Gm16897	KO Stimulated vs WT Stimulated	9.1980158771414e-05	0.382053855165222	0.455157137276702
A330023F24Rik	KO Stimulated vs WT Stimulated	-0.0223131631612333	3.72211119151934e-08	1.19790216076408e-07
Gm32250	KO Stimulated vs WT Stimulated	0.00261743191980277	0.505476984282888	0.578839069473741
Cd46	KO Stimulated vs WT Stimulated	-0.00838708299753515	0.000827503592308764	0.00184622648092298
Cr1l	KO Stimulated vs WT Stimulated	-0.0642860480446104	3.64841776472617e-14	1.58066329414949e-13
Cr2	KO Stimulated vs WT Stimulated	-0.00109860208334006	0.639712651647518	0.703100914395689
Fam171a1	KO Stimulated vs WT Stimulated	0.00399578358205413	0.0150575303820535	0.0273934720307627
Nmt2	KO Stimulated vs WT Stimulated	0.0797409918500606	3.7524325757604e-14	1.62466614066702e-13
Rpp38	KO Stimulated vs WT Stimulated	-0.0555011679770509	8.04061310528704e-36	6.45943319265672e-35
Acbd7	KO Stimulated vs WT Stimulated	0.00178851099314236	0.0365695983403749	0.0612850292551053
Olah	KO Stimulated vs WT Stimulated	0.00222359477398605	0.00344122163585245	0.00703167037714351
Meig1	KO Stimulated vs WT Stimulated	-0.000435743550552567	0.852577588455501	0.891182509464517
Dclre1c	KO Stimulated vs WT Stimulated	0.0506053179818553	6.41055556814447e-09	2.16392952078892e-08
Suv39h2	KO Stimulated vs WT Stimulated	-0.0131644585993109	0.000210904321713822	0.000502428480519975
Gm13184	KO Stimulated vs WT Stimulated	0.00271142896043774	0.172120304442893	0.230594623181116
Hspa14	KO Stimulated vs WT Stimulated	-0.00507528877641905	0.544153224549232	0.615198285057961
Gm45902	KO Stimulated vs WT Stimulated	0.00831275490325509	0.0507214580808722	0.0819574741657553
Cdnf	KO Stimulated vs WT Stimulated	0.0122140674917627	5.95071313534833e-07	1.77557715819908e-06
Fam107b	KO Stimulated vs WT Stimulated	-0.00820028536336792	0.969204334580949	0.981435909308753
Gm13185	KO Stimulated vs WT Stimulated	0.00501006347051704	4.00113951517965e-07	1.20597811591275e-06
Frmd4a	KO Stimulated vs WT Stimulated	0.00101771770609924	0.523330184860288	0.596776352351569
Prpf18	KO Stimulated vs WT Stimulated	-0.00327902405642308	0.00304216818512835	0.00627642350605173
Bend7	KO Stimulated vs WT Stimulated	0.00166158378192713	0.0452852401690623	0.0739662639845827
Sephs1	KO Stimulated vs WT Stimulated	-0.00204349413384203	0.0535399742511953	0.0853816274743177
Phyh	KO Stimulated vs WT Stimulated	-0.049963288347027	5.86089459234933e-37	4.80733476888538e-36
Ucma	KO Stimulated vs WT Stimulated	0.000724867150779603	0.756308226196001	0.804720383520174
Mcm10	KO Stimulated vs WT Stimulated	0.00471202938168341	0.671750154372356	0.733129837210307
Optn	KO Stimulated vs WT Stimulated	-0.00973523423783988	0.000116991555272038	0.00028645440609798
4930551O13Rik	KO Stimulated vs WT Stimulated	-0.000304189138857045	0.533877221204965	0.605162222999579
Camk1d	KO Stimulated vs WT Stimulated	0.920960983661189	0	0
Cdc123	KO Stimulated vs WT Stimulated	-0.0959760230272081	9.54879745564697e-23	5.53807987670997e-22
Nudt5	KO Stimulated vs WT Stimulated	-0.20321059122354	1.32542258844881e-83	2.4152549530717e-82
Gm13199	KO Stimulated vs WT Stimulated	0.00151274246450921	0.0154671382934002	0.0280821701551433
Sec61a2	KO Stimulated vs WT Stimulated	0.0805727140412289	1.91457327457081e-24	1.16436716352948e-23
Gm13267	KO Stimulated vs WT Stimulated	0.00027950010567431	0.631201931503269	0.695359975363093
Dhtkd1	KO Stimulated vs WT Stimulated	0.00133459087441348	0.605183216455933	0.672579772368423
Upf2	KO Stimulated vs WT Stimulated	0.112845826363872	3.3614693493727e-23	1.96966662494603e-22
Proser2	KO Stimulated vs WT Stimulated	0.00861593427037649	4.71165005638938e-19	2.43841676130279e-18
Echdc3	KO Stimulated vs WT Stimulated	-0.000357486667462277	0.435386426414768	0.510353116118489
A230108P19Rik	KO Stimulated vs WT Stimulated	-8.76196798783844e-05	0.258899563966241	0.33075516328738
AL845275.1	KO Stimulated vs WT Stimulated	0.000459409844089353	0.755599952216262	0.80456354072942
Usp6nl	KO Stimulated vs WT Stimulated	0.0464787645548287	1.71637956539843e-09	6.00672475762634e-09
Celf2	KO Stimulated vs WT Stimulated	0.18996027389888	2.69050651643083e-38	2.28016989652713e-37
Gm13219	KO Stimulated vs WT Stimulated	-0.0105904559304555	7.59437038569933e-10	2.70340565840843e-09
Gm13218	KO Stimulated vs WT Stimulated	-0.00691121492999778	9.43816101931436e-10	3.34419455347821e-09
Gata3	KO Stimulated vs WT Stimulated	-0.308640179934434	2.65936672614462e-104	6.58193264720794e-103
Gm13256	KO Stimulated vs WT Stimulated	-0.000126749861997572	0.613669762470781	0.67951069665096
9230102O04Rik	KO Stimulated vs WT Stimulated	-0.00129654982552916	0.00306852472916523	0.00632097035048229
Gm13262	KO Stimulated vs WT Stimulated	0.00076389118435147	0.0512469344883644	0.0819876788377524
Taf3	KO Stimulated vs WT Stimulated	-0.0266663750208512	0.00171123139389659	0.00366681100800084
Atp5c1	KO Stimulated vs WT Stimulated	-0.143762400484591	6.78181451534407e-29	4.66475378640967e-28
Kin	KO Stimulated vs WT Stimulated	-0.0476349194995873	2.40074813463186e-17	1.1734828575544e-16
Itih5	KO Stimulated vs WT Stimulated	0.0721780827338961	3.83989101567086e-26	2.44121378021835e-25
Gm13261	KO Stimulated vs WT Stimulated	0.00199275007551763	0.0213713504198866	0.0376910841093081
Sfmbt2	KO Stimulated vs WT Stimulated	0.0173645164094305	0.0259610909935644	0.044867096550368
Gm13264	KO Stimulated vs WT Stimulated	0.000405476384145174	0.950031446556427	0.967761260669766
Prkcq	KO Stimulated vs WT Stimulated	-0.0053192604249962	0.946851418393402	0.966870035131642
8030442B05Rik	KO Stimulated vs WT Stimulated	0.0025800067778061	0.755499703584583	0.80454289851384
Gm13293	KO Stimulated vs WT Stimulated	0.000732801300941239	0.0872912452232825	0.130857954550105
Pfkfb3	KO Stimulated vs WT Stimulated	0.134674508275646	1.91319121756037e-31	1.39503818388544e-30
Gm10851	KO Stimulated vs WT Stimulated	0.0892938411014101	3.41698206842117e-38	2.89092373212215e-37
Rbm17	KO Stimulated vs WT Stimulated	-0.19922761679028	1.53169985888878e-82	2.75083894332382e-81
Gm17490	KO Stimulated vs WT Stimulated	0.000526835197675668	0.284231920753121	0.358992763634806
Il2ra	KO Stimulated vs WT Stimulated	0.0614147854601805	4.63466533550084e-05	0.000117859687554161
Il15ra	KO Stimulated vs WT Stimulated	0.0601004151762399	2.73679708256877e-08	8.86674131325887e-08
Fbh1	KO Stimulated vs WT Stimulated	0.024601434353083	3.7133689645907e-05	9.53326396934464e-05
Ankrd16	KO Stimulated vs WT Stimulated	0.00949298464477205	0.344643918470084	0.416243028917157
Mindy3	KO Stimulated vs WT Stimulated	-0.0144295208516558	0.00179827939757825	0.00384691052810251
Pter	KO Stimulated vs WT Stimulated	0.00650190961512226	0.427699955897333	0.502814793743965
C1ql3	KO Stimulated vs WT Stimulated	-0.00400900535582615	0.0141982484733029	0.0259846359211124
Rsu1	KO Stimulated vs WT Stimulated	-0.191696753106768	7.80226040794833e-102	1.86159688078854e-100
Gm13270	KO Stimulated vs WT Stimulated	-0.000304441093860452	0.449354622869556	0.524717307697981
Cubn	KO Stimulated vs WT Stimulated	0.0057095357937305	0.0306286737702861	0.0519103976965269
Trdmt1	KO Stimulated vs WT Stimulated	0.00586165009904019	0.735731277413458	0.788640200886145
Vim	KO Stimulated vs WT Stimulated	-0.0932942563866976	0.0301584704265778	0.0511570542169016
St8sia6	KO Stimulated vs WT Stimulated	-0.0297725918447566	1.21086868564253e-12	4.9405527938488e-12
Hacd1	KO Stimulated vs WT Stimulated	0.0398483356085285	6.94387069984098e-09	2.33879626025957e-08
Stamos	KO Stimulated vs WT Stimulated	0.0126152823571994	3.84090048664811e-14	1.66224616754699e-13
Stam	KO Stimulated vs WT Stimulated	0.021875041782173	0.214426724236683	0.280420438064259
Tmem236	KO Stimulated vs WT Stimulated	0.000426991027346848	0.498965090423933	0.572832535299477
Cacnb2	KO Stimulated vs WT Stimulated	0.0086185227593844	0.000384988752588628	0.00089371105783494
Gm13269	KO Stimulated vs WT Stimulated	0.00074066208223328	0.355459240862605	0.42765372177613
Nsun6	KO Stimulated vs WT Stimulated	0.122718732375278	1.43225190780587e-50	1.53310278178747e-49
Arl5b	KO Stimulated vs WT Stimulated	0.179870245954698	1.91560192500089e-48	1.96386206623352e-47
Plxdc2	KO Stimulated vs WT Stimulated	-0.050634656455029	6.5953957207423e-09	2.22556858482366e-08
Nebl	KO Stimulated vs WT Stimulated	-0.022795944456208	2.88590695285918e-09	9.96298793458447e-09
A930004D18Rik	KO Stimulated vs WT Stimulated	0.00263491070071505	0.0243270843960258	0.0422744434893474
Skida1	KO Stimulated vs WT Stimulated	0.00669006220412695	1.14051461097438e-08	3.79199669904416e-08
1810059C17Rik	KO Stimulated vs WT Stimulated	0.000990994049635961	0.184201880394205	0.244868275633929
Mllt10	KO Stimulated vs WT Stimulated	0.334920897758293	5.22319676666871e-129	1.76163377050747e-127
Dnajc1	KO Stimulated vs WT Stimulated	0.033994737286996	0.00695662403397132	0.013511943548267
Commd3	KO Stimulated vs WT Stimulated	-0.237493867032243	1.90489166770459e-102	4.57795160575528e-101
Bmi1	KO Stimulated vs WT Stimulated	-0.038639190447326	2.51140783730535e-28	1.69577551932607e-27
Spag6	KO Stimulated vs WT Stimulated	0.00111506383813667	0.775270027515973	0.821595477314819
Gm20539	KO Stimulated vs WT Stimulated	0.000225362071871033	0.0512469344883644	0.0819876788377524
Pip4k2a	KO Stimulated vs WT Stimulated	0.133444043882332	1.74495386552994e-24	1.06218528510799e-23
4930426L09Rik	KO Stimulated vs WT Stimulated	0.000864049975674171	0.396744764030706	0.470967252845375
Armc3	KO Stimulated vs WT Stimulated	-0.00106697191188153	0.248141786854695	0.318401690522413
Msrb2	KO Stimulated vs WT Stimulated	-0.0267700825090643	5.78248160593843e-22	3.27262802834383e-21
4921504E06Rik	KO Stimulated vs WT Stimulated	0.000884477205981485	0.00344122163585245	0.00703167037714351
Gm13348	KO Stimulated vs WT Stimulated	-0.000424908785805156	0.177215757751982	0.236990347009859
Otud1	KO Stimulated vs WT Stimulated	-0.00126803710972345	0.914155258294207	0.941990341504657
Etl4	KO Stimulated vs WT Stimulated	0.000883729778481725	0.226881293505402	0.294924932026652
Arhgap21	KO Stimulated vs WT Stimulated	0.0102259135339801	0.990943808925543	0.99948253098532
Gm13375	KO Stimulated vs WT Stimulated	0.000644387095125092	0.366092479410505	0.439006523309005
Enkur	KO Stimulated vs WT Stimulated	0.00877695260943587	0.00674535295025584	0.0131362084906186
Thnsl1	KO Stimulated vs WT Stimulated	0.00117909322768537	0.77178535763989	0.818207609572518
Gpr158	KO Stimulated vs WT Stimulated	0.000919639959411319	0.0683430947860685	0.106363150566868
Myo3a	KO Stimulated vs WT Stimulated	0.00329547808541086	1.20770660971556e-05	3.24583385017962e-05
Gad2	KO Stimulated vs WT Stimulated	0.000564817491250104	0.0565409708576504	0.0896358173276279
1700092C17Rik	KO Stimulated vs WT Stimulated	0.00095685513191785	0.0142471593145719	0.0260621642949683
Apbb1ip	KO Stimulated vs WT Stimulated	0.07334284205787	9.12439227045275e-08	2.87061315082592e-07
Pdss1	KO Stimulated vs WT Stimulated	0.0642848658944757	3.20670528868062e-09	1.10379222521114e-08
Abi1	KO Stimulated vs WT Stimulated	0.0950624461465659	7.1467217184086e-16	3.31189137109019e-15
Acbd5	KO Stimulated vs WT Stimulated	0.112474210392541	7.82354222521348e-26	4.93597548318082e-25
Mastl	KO Stimulated vs WT Stimulated	0.135336982857345	4.24090275897635e-40	3.75566194930443e-39
Yme1l1	KO Stimulated vs WT Stimulated	0.114778307725219	9.859556360841e-29	6.739790863084e-28
4931423N10Rik	KO Stimulated vs WT Stimulated	0.000513003770209721	0.63516926703583	0.698928055540494
Spopl	KO Stimulated vs WT Stimulated	0.0357092445639311	0.0604038382631026	0.0952965969711788
Il1rn	KO Stimulated vs WT Stimulated	-0.001096599307867	0.0738966165289297	0.114175694720799
Psd4	KO Stimulated vs WT Stimulated	0.0539534560626619	4.57946511633768e-06	1.27521377483912e-05
Pax8	KO Stimulated vs WT Stimulated	-0.000346769074900467	0.928340525279361	0.953525880142019
Cacna1b	KO Stimulated vs WT Stimulated	0.00818793318422181	1.00787515709055e-08	3.36392280290924e-08
Ehmt1	KO Stimulated vs WT Stimulated	0.0552984801466804	1.88163157135701e-05	4.96520178204923e-05
Arrdc1	KO Stimulated vs WT Stimulated	-0.0157144402564878	1.38769447747713e-06	4.03120181128722e-06
Zmynd19	KO Stimulated vs WT Stimulated	-0.110708062335849	8.40320653367547e-60	1.06033866083455e-58
Dph7	KO Stimulated vs WT Stimulated	0.00127523432900788	0.120577149719012	0.172207328088611
Mrpl41	KO Stimulated vs WT Stimulated	-0.202758516115136	5.14997135181688e-120	1.5410418034557e-118
Pnpla7	KO Stimulated vs WT Stimulated	0.000580550227270826	0.121639277506353	0.173649471489987
Nsmf	KO Stimulated vs WT Stimulated	0.00338051935036807	0.937368003187164	0.960043537774532
Gm13387	KO Stimulated vs WT Stimulated	0.000780587487521821	0.134648680732417	0.19030997214961
Nrarp	KO Stimulated vs WT Stimulated	-0.00197333696999824	0.207277953441931	0.271947253612513
Gm38287	KO Stimulated vs WT Stimulated	0.000616082263407401	0.0873472570715324	0.130912334749297
Tor4a	KO Stimulated vs WT Stimulated	7.82409145238562e-05	0.657020909581056	0.718749811971052
Nelfb	KO Stimulated vs WT Stimulated	-0.000878042383557265	0.016201232079354	0.0292415707162871
Fam166a	KO Stimulated vs WT Stimulated	0.000169412506583369	0.661165727290458	0.722688097080628
Tubb4b	KO Stimulated vs WT Stimulated	-0.375550632982609	1.75178570410531e-123	5.53314027396691e-122
Cysrt1	KO Stimulated vs WT Stimulated	0.000821338707567713	0.00989516339946578	0.0186514972516785
Rnf208	KO Stimulated vs WT Stimulated	0.00931748291297669	2.08962499228034e-16	9.89563248962077e-16
Ndor1	KO Stimulated vs WT Stimulated	0.0157630042739783	0.0695109468650616	0.107919039686967
Tmem203	KO Stimulated vs WT Stimulated	-0.0157806804258166	2.65006878158728e-06	7.52588515067031e-06
Tprn	KO Stimulated vs WT Stimulated	-0.0274149536811956	1.97351593675437e-26	1.2672150250234e-25
Ssna1	KO Stimulated vs WT Stimulated	-0.198685389233583	6.77923639250911e-101	1.58892844492978e-99
Anapc2	KO Stimulated vs WT Stimulated	-0.0201499218832364	2.88707599129569e-07	8.7884236118698e-07
Grin1	KO Stimulated vs WT Stimulated	0.0939709229788888	2.44376884026323e-86	4.62688450546128e-85
Grin1os	KO Stimulated vs WT Stimulated	0.00109355563014914	0.00989516339946578	0.0186514972516785
Man1b1	KO Stimulated vs WT Stimulated	0.0170023317461529	0.431132201316605	0.50638057336791
Dpp7	KO Stimulated vs WT Stimulated	-0.00107290934674984	0.00373070632879261	0.00757178929776043
Uap1l1	KO Stimulated vs WT Stimulated	-0.0103246315668858	0.0328407990215778	0.0554423568109254
Sapcd2	KO Stimulated vs WT Stimulated	0.0218012626874157	1.25086062681355e-06	3.64594633264432e-06
Entpd2	KO Stimulated vs WT Stimulated	0.00206764401137819	4.8597115881332e-05	0.000123377648497401
Npdc1	KO Stimulated vs WT Stimulated	0.00122330319276381	0.107446822165075	0.155519662079054
Fut7	KO Stimulated vs WT Stimulated	0.00397049503608494	0.155676943314184	0.21324537034549
Abca2	KO Stimulated vs WT Stimulated	0.0288873805637683	0.00174918862748656	0.0037439071203996
Paxx	KO Stimulated vs WT Stimulated	-0.00419447477491218	0.0192477404326227	0.0341790814624986
C8g	KO Stimulated vs WT Stimulated	0.00228299197684595	0.063588118567664	0.0999715549796908
Fbxw5	KO Stimulated vs WT Stimulated	-0.0320626177815923	3.43652895671654e-22	1.95885103723009e-21
Traf2	KO Stimulated vs WT Stimulated	-0.0379121001762722	1.35940825421397e-16	6.47769752169629e-16
Edf1	KO Stimulated vs WT Stimulated	-0.422444170525642	2.73636495111665e-212	2.68231163360937e-210
Mamdc4	KO Stimulated vs WT Stimulated	0.000391682488300612	0.436070377757279	0.510793763067583
Phpt1	KO Stimulated vs WT Stimulated	0.00111483937476105	0.151063632463366	0.207787279613444
Ajm1	KO Stimulated vs WT Stimulated	0.00199629524668962	0.227988054802626	0.296189482438954
Rabl6	KO Stimulated vs WT Stimulated	0.0352369932698942	0.00162996819521163	0.00350040331497045
Fcnaos	KO Stimulated vs WT Stimulated	0.00161505666851405	0.0660818766201923	0.103361363218457
Tmem141	KO Stimulated vs WT Stimulated	-0.00344806544698859	0.136251575766884	0.192382548953043
Obp2a	KO Stimulated vs WT Stimulated	-0.000132464636691909	0.927264896018661	0.952982345102538
A230005M16Rik	KO Stimulated vs WT Stimulated	0.000960542504633898	0.109319007819339	0.157884956931125
Bmyc	KO Stimulated vs WT Stimulated	-0.100770370711849	2.00291419324304e-24	1.216976779583e-23
Gm13538	KO Stimulated vs WT Stimulated	0.000273074562322819	0.168162220356507	0.225823999384137
Camsap1	KO Stimulated vs WT Stimulated	-0.00235941489636279	0.00774421975138759	0.0149555734503942
Ubac1	KO Stimulated vs WT Stimulated	-0.0495369809103161	2.1696992856199e-18	1.0985965924822e-17
Nacc2	KO Stimulated vs WT Stimulated	-0.00382202313961302	0.000464299950726319	0.00106727750747385
Tmem250-ps	KO Stimulated vs WT Stimulated	-0.000231551017034887	0.608797260931419	0.675916793799827
1810012K08Rik	KO Stimulated vs WT Stimulated	0.000733086498165961	0.179338723088422	0.239234514361904
Qsox2	KO Stimulated vs WT Stimulated	0.0300295469645484	5.85172857102149e-05	0.000147490242982592
Ccdc187	KO Stimulated vs WT Stimulated	0.000572259482209225	0.0913978981586797	0.13423328477818
Gpsm1	KO Stimulated vs WT Stimulated	-0.0106447441413023	1.42173934327112e-06	4.12588467139449e-06
Dnlz	KO Stimulated vs WT Stimulated	-0.179410857785338	1.26521548185612e-129	4.31844303146739e-128
Card9	KO Stimulated vs WT Stimulated	-0.00133671397467936	0.0471876358202581	0.0767710543035987
Gm13562	KO Stimulated vs WT Stimulated	-0.00011677017208962	0.56755188720336	0.637163046739614
Snapc4	KO Stimulated vs WT Stimulated	0.00881788235587848	0.996147168996073	1
Gm13563	KO Stimulated vs WT Stimulated	-7.77287397153784e-05	0.248397851367261	0.318668612233713
Entr1	KO Stimulated vs WT Stimulated	-0.0492379837929424	4.94236072457225e-26	3.13310086200265e-25
Pmpca	KO Stimulated vs WT Stimulated	-0.0463529478327827	1.21630482412051e-19	6.40806187322586e-19
Inpp5e	KO Stimulated vs WT Stimulated	-0.00794290342217502	2.56177614262949e-06	7.28031754672726e-06
Sec16a	KO Stimulated vs WT Stimulated	0.0554116709565032	1.24563565977213e-10	4.61753055026183e-10
0610009E02Rik	KO Stimulated vs WT Stimulated	0.0139745542273873	0.000780356518280159	0.00174553893404416
Notch1	KO Stimulated vs WT Stimulated	-0.0898215814409454	1.89285952932769e-20	1.02325487025514e-19
Egfl7	KO Stimulated vs WT Stimulated	-0.0158520488583178	2.25909897689528e-07	6.93517595514336e-07
Agpat2	KO Stimulated vs WT Stimulated	-0.0531857063873875	1.21830867051977e-39	1.06422845630698e-38
Dipk1b	KO Stimulated vs WT Stimulated	-0.0138608833537258	4.77999267450825e-06	1.32826524549699e-05
Lcn4	KO Stimulated vs WT Stimulated	0.00140550311866811	0.159903593580345	0.218478550443236
Abo	KO Stimulated vs WT Stimulated	0.000304295215767464	0.920425528309191	0.947372243719267
Surf6	KO Stimulated vs WT Stimulated	-0.0217180223029439	8.07136731771252e-07	2.38190921333474e-06
Med22	KO Stimulated vs WT Stimulated	-0.00935922757323243	8.80536754628103e-05	0.00021831299377454
Rpl7a	KO Stimulated vs WT Stimulated	-0.257204375877644	1.07754055424333e-75	1.786831624074e-74
Surf1	KO Stimulated vs WT Stimulated	-0.0301898938766284	9.20145721657493e-13	3.77136554382337e-12
Surf2	KO Stimulated vs WT Stimulated	-0.146218587193788	3.00876989089986e-87	5.77910348060004e-86
Surf4	KO Stimulated vs WT Stimulated	-0.0351024390907882	0.00219705333054057	0.00462294218297842
Stkld1	KO Stimulated vs WT Stimulated	0.00154818028017752	0.00345995776690458	0.00706658109449185
Rexo4	KO Stimulated vs WT Stimulated	-0.0623531270032247	6.86337077716049e-28	4.5768838838712e-27
Cacfd1	KO Stimulated vs WT Stimulated	-0.00202798184878425	0.637610611947797	0.701022905527886
Slc2a6	KO Stimulated vs WT Stimulated	0.00756751140715288	0.261089750825872	0.333296442884528
Adamtsl2	KO Stimulated vs WT Stimulated	0.000446450451944783	0.0292801005096871	0.0497859283980401
Sardh	KO Stimulated vs WT Stimulated	-0.000415283907740807	0.88742336481677	0.920594178734695
Vav2	KO Stimulated vs WT Stimulated	-0.00532343922054007	0.0374199386276447	0.0626309495122805
AA645442	KO Stimulated vs WT Stimulated	0.000647388413789562	0.0239320328895963	0.0416679956662943
Brd3os	KO Stimulated vs WT Stimulated	0.000431592917612993	0.206748467994124	0.271359921153952
Brd3	KO Stimulated vs WT Stimulated	-0.0769287499554698	1.24717139790416e-32	9.372153945202e-32
Wdr5	KO Stimulated vs WT Stimulated	-0.0366806902819022	2.50073520671993e-13	1.04762378691621e-12
Gm13421	KO Stimulated vs WT Stimulated	0.000422704611630146	0.128801914467601	0.183008161084669
Rxra	KO Stimulated vs WT Stimulated	-0.0125893651947798	3.74748059322147e-10	1.35731919047168e-09
Col5a1	KO Stimulated vs WT Stimulated	0.000592427435677524	0.246363011739326	0.31634365171329
Olfm1	KO Stimulated vs WT Stimulated	0.000675432096067314	0.650368539962139	0.713208817102114
Ppp1r26	KO Stimulated vs WT Stimulated	-0.000108894709680786	0.395317883932382	0.469441461620246
1700007K13Rik	KO Stimulated vs WT Stimulated	-0.0131323335850507	6.00040519713769e-31	4.32929887664405e-30
Mrps2	KO Stimulated vs WT Stimulated	-0.0385886325578765	8.68913281750363e-30	6.09679315710524e-29
Ralgds	KO Stimulated vs WT Stimulated	0.00807197601340634	0.267680915977643	0.340791848885658
Gm13381	KO Stimulated vs WT Stimulated	0.00509240119834093	1.39402480985607e-06	4.04840917853561e-06
Gtf3c5	KO Stimulated vs WT Stimulated	0.00587105816284415	0.599599872201271	0.666896085011073
Gfi1b	KO Stimulated vs WT Stimulated	-0.00111688653278791	0.0401203626496663	0.0663239292649274
Tsc1	KO Stimulated vs WT Stimulated	0.0352291398182693	0.00104787497978114	0.00230941014759829
Spaca9	KO Stimulated vs WT Stimulated	0.00147594443380919	0.489036177720872	0.56305797028685
Ak8	KO Stimulated vs WT Stimulated	0.000745609654067239	0.655101495742615	0.717517870089294
Gtf3c4	KO Stimulated vs WT Stimulated	0.00224637245656767	0.85032143637603	0.889197869696076
Ddx31	KO Stimulated vs WT Stimulated	-0.0119380240412251	0.000230561647389874	0.000546965453196364
Barhl1	KO Stimulated vs WT Stimulated	0.00139409268468502	0.00121840459469882	0.00265815513977764
Cfap77	KO Stimulated vs WT Stimulated	0.0601857410819853	5.85926439064471e-23	3.41415818768489e-22
Ttf1	KO Stimulated vs WT Stimulated	0.00155519289365602	0.394190951235314	0.468242940462722
Gm13393	KO Stimulated vs WT Stimulated	0.000403895468563551	0.605816556405373	0.673170854138403
Setx	KO Stimulated vs WT Stimulated	0.358804423166705	3.19656998189998e-165	1.80194181500928e-163
Ntng2	KO Stimulated vs WT Stimulated	0.00548378870391653	0.402193493729138	0.476724346659287
6530402F18Rik	KO Stimulated vs WT Stimulated	-0.00583079895994284	0.000245234390161576	0.0005803209810709
Med27	KO Stimulated vs WT Stimulated	-0.035982659624703	7.61943405347306e-11	2.84570417098462e-10
Gm13402	KO Stimulated vs WT Stimulated	0.0365513731285246	5.06713093395256e-06	1.40472051343998e-05
Rapgef1	KO Stimulated vs WT Stimulated	0.024100967453796	0.144119952495469	0.202017676437542
Gm13420	KO Stimulated vs WT Stimulated	0.00108950984007787	0.0425149565361676	0.0698081623989767
Gm13547	KO Stimulated vs WT Stimulated	-0.000131571398498396	0.690657196232941	0.750753055165155
Trub2	KO Stimulated vs WT Stimulated	-0.0301930678182511	3.28583150981255e-15	1.48974165444885e-14
Coq4	KO Stimulated vs WT Stimulated	-0.0290554556540711	9.92834445770133e-15	4.41188312558729e-14
Slc27a4	KO Stimulated vs WT Stimulated	0.0104638287006926	0.00596692718497044	0.0117548642761832
Urm1	KO Stimulated vs WT Stimulated	-0.030698238442517	5.60779415594408e-10	2.01243455201319e-09
2600006K01Rik	KO Stimulated vs WT Stimulated	-0.00138695938184546	0.0715581750976851	0.110794905560912
Cercam	KO Stimulated vs WT Stimulated	0.0155176355118355	1.75029494342616e-05	4.63091597915666e-05
Odf2	KO Stimulated vs WT Stimulated	0.144054795882627	7.94145766773592e-31	5.71526459784004e-30
Gle1	KO Stimulated vs WT Stimulated	0.037192702708436	0.00339990490660107	0.00696824675419246
Sptan1	KO Stimulated vs WT Stimulated	0.0108481591645347	0.901489137248699	0.932089717959854
Wdr34	KO Stimulated vs WT Stimulated	-0.00473667059231384	0.00443583804692976	0.00892595219899438
Set	KO Stimulated vs WT Stimulated	-0.377471331048105	2.31425939478979e-144	9.86112370383769e-143
Pkn3	KO Stimulated vs WT Stimulated	-0.00741990273705754	3.60558980914624e-05	9.27091763951428e-05
Zdhhc12	KO Stimulated vs WT Stimulated	-0.00720462181968201	0.0713016405012938	0.110445200045428
Zer1	KO Stimulated vs WT Stimulated	0.0160762547136894	0.00871034043968077	0.0166660638855007
Tbc1d13	KO Stimulated vs WT Stimulated	0.00064985506779941	0.170699857695189	0.228799438790016
Endog	KO Stimulated vs WT Stimulated	-0.078033080862558	1.8168478652883e-25	1.1351163476098e-24
Spout1	KO Stimulated vs WT Stimulated	-0.0701948691318712	8.79784338718865e-41	7.90732997116833e-40
Kyat1	KO Stimulated vs WT Stimulated	0.000389343495600464	0.904249250467131	0.934269999965299
1700084E18Rik	KO Stimulated vs WT Stimulated	5.22435631925607e-05	0.530653151384165	0.60267490779028
Lrrc8a	KO Stimulated vs WT Stimulated	0.0281759050486342	6.50896720528345e-07	1.93634232946532e-06
Phyhd1	KO Stimulated vs WT Stimulated	0.0100747036942767	5.16967186975164e-05	0.000130879517221613
Dolk	KO Stimulated vs WT Stimulated	0.00806808088434895	0.918333266947581	0.94551305225384
Nup188	KO Stimulated vs WT Stimulated	-0.0216396318386413	0.000171679357120294	0.000412789696391583
Gm14471	KO Stimulated vs WT Stimulated	0.0245876428765108	1.81532576580527e-07	5.60657572772917e-07
Sh3glb2	KO Stimulated vs WT Stimulated	-0.0419712679356201	4.28227304130674e-23	2.5025830029064e-22
Miga2	KO Stimulated vs WT Stimulated	0.00179207914218144	0.00200405227024549	0.00425735412892228
Dolpp1	KO Stimulated vs WT Stimulated	0.0175482226385994	0.000131066393943982	0.000319149556178573
Crat	KO Stimulated vs WT Stimulated	0.00193982060034126	0.175021449189115	0.234229054907136
Ptpa	KO Stimulated vs WT Stimulated	-0.00897158740463544	0.161898646323412	0.220840496516972
Ier5l	KO Stimulated vs WT Stimulated	0.0341923919971366	1.31732991217328e-18	6.70766323498876e-18
Cstad	KO Stimulated vs WT Stimulated	-0.00253152744629497	0.000484865188792413	0.00111258445477171
9330198N18Rik	KO Stimulated vs WT Stimulated	0.00409984350540391	0.0014163967567702	0.00306624010693758
Gm14486	KO Stimulated vs WT Stimulated	3.67148843177605e-05	0.809392362520594	0.852084362596408
Gm14488	KO Stimulated vs WT Stimulated	0.0015303089273389	3.47611224288474e-05	8.9472458312202e-05
1700001O22Rik	KO Stimulated vs WT Stimulated	-0.00418457607660467	0.0113866146845369	0.0212394305968878
4930527E20Rik	KO Stimulated vs WT Stimulated	0.00047563184428458	0.0913978981586797	0.13423328477818
Ntmt1	KO Stimulated vs WT Stimulated	-0.0556018592117816	1.43079324595537e-17	7.03865384456513e-17
Asb6	KO Stimulated vs WT Stimulated	-0.0164750288441595	1.46426701323516e-09	5.14069324212533e-09
Ptges	KO Stimulated vs WT Stimulated	-0.00173300269885972	0.00100158349792658	0.0022140091118908
Tor1b	KO Stimulated vs WT Stimulated	-0.0198069835869873	1.62215274403511e-06	4.67882554769598e-06
Tor1a	KO Stimulated vs WT Stimulated	-0.00796946840091756	0.0107154269733431	0.0200513712001649
BC005624	KO Stimulated vs WT Stimulated	-0.107074879501403	1.31901837260515e-44	1.26553262278061e-43
Usp20	KO Stimulated vs WT Stimulated	0.0100645414695653	0.929790750994707	0.954031287308564
Fnbp1	KO Stimulated vs WT Stimulated	0.141574892076968	2.64165502103317e-23	1.55291856022272e-22
D330023K18Rik	KO Stimulated vs WT Stimulated	-0.00338422008961859	0.0057213278560372	0.0113180935487906
Gpr107	KO Stimulated vs WT Stimulated	0.0213052260521641	0.413921796554214	0.488149575775349
Ncs1	KO Stimulated vs WT Stimulated	-0.00741834679826434	0.00010440979225718	0.000256721914756658
Hmcn2	KO Stimulated vs WT Stimulated	-0.0479683670444473	4.29710869464822e-73	6.83518512508433e-72
Ass1	KO Stimulated vs WT Stimulated	-0.114449760210649	5.47999326242824e-49	5.69135625934549e-48
Fubp3	KO Stimulated vs WT Stimulated	0.00197922820951521	0.0674198639513826	0.105206370984524
Prdm12	KO Stimulated vs WT Stimulated	6.23143271552781e-05	0.581582564180246	0.650346245834376
Exosc2	KO Stimulated vs WT Stimulated	-0.0814700931018303	4.10659331511996e-36	3.3110656554932e-35
Gm13427	KO Stimulated vs WT Stimulated	0.0265971829412828	0.000168529783129714	0.000405412736278793
Abl1	KO Stimulated vs WT Stimulated	0.063709836724775	6.98184439301887e-12	2.74460137448997e-11
Qrfp	KO Stimulated vs WT Stimulated	-0.00104329972096429	0.131789135371421	0.186682515393301
Fibcd1	KO Stimulated vs WT Stimulated	0.00927104879104678	9.80416124958291e-19	5.0255797193573e-18
Lamc3	KO Stimulated vs WT Stimulated	-0.00238442821489549	0.0384855886421266	0.0642470409722883
Aif1l	KO Stimulated vs WT Stimulated	-0.00129300821586467	0.026883382806225	0.0462921905610947
Nup214	KO Stimulated vs WT Stimulated	-0.019984652723314	0.00205565086200795	0.00435302718985807
Fam78a	KO Stimulated vs WT Stimulated	0.00829014260497767	0.681153623185591	0.741684046389608
Gm16534	KO Stimulated vs WT Stimulated	0.00072633374296477	0.714727653502653	0.770192005688795
Plpp7	KO Stimulated vs WT Stimulated	-0.000214434981732723	0.136555657482861	0.192740129558607
Prrc2b	KO Stimulated vs WT Stimulated	0.0299222015214587	0.00985641092038863	0.0186514972516785
Gm13610	KO Stimulated vs WT Stimulated	-0.000874891559089386	0.122727122009522	0.175101957472393
Pomt1	KO Stimulated vs WT Stimulated	0.0202442147355888	0.000259684601279633	0.000613057762589087
Uck1	KO Stimulated vs WT Stimulated	-0.0306902568558441	1.24932492207341e-13	5.29168084809256e-13
Swi5	KO Stimulated vs WT Stimulated	-0.298298724192085	8.35533420874276e-119	2.46680705370582e-117
Golga2	KO Stimulated vs WT Stimulated	0.0296311580638297	1.31345623647421e-05	3.52002722194371e-05
Dnm1	KO Stimulated vs WT Stimulated	0.0172227466592213	3.12811054464332e-22	1.78458347843628e-21
Ciz1	KO Stimulated vs WT Stimulated	-0.00193476733516387	0.0295345271094712	0.0501842331954033
1110008P14Rik	KO Stimulated vs WT Stimulated	-0.196843204016382	9.69323480326356e-185	6.9134652096825e-183
Ptges2	KO Stimulated vs WT Stimulated	-0.0494540894775142	7.47215626304597e-33	5.65140393304263e-32
Slc25a25	KO Stimulated vs WT Stimulated	0.00453673085209683	0.167715099878602	0.225823999384137
Naif1	KO Stimulated vs WT Stimulated	-0.000978409123017027	0.381722319183895	0.4549006121228
Gm13412	KO Stimulated vs WT Stimulated	0.000341879586392473	0.15483511156524	0.212311458450711
Fam102a	KO Stimulated vs WT Stimulated	0.125170736404349	1.80327473256637e-28	1.22468818782724e-27
Dpm2	KO Stimulated vs WT Stimulated	-0.0490258735080762	7.2382618399744e-15	3.24182247025997e-14
9430097D07Rik	KO Stimulated vs WT Stimulated	0.000643105420227768	0.00989516339946578	0.0186514972516785
Pip5kl1	KO Stimulated vs WT Stimulated	0.000441925103043336	0.0943988779519923	0.137958524703782
St6galnac4	KO Stimulated vs WT Stimulated	-0.133826481695886	1.16564776202964e-50	1.24974271641314e-49
St6galnac6	KO Stimulated vs WT Stimulated	-0.0237513070357687	1.12664948689042e-12	4.60164165427597e-12
Ak1	KO Stimulated vs WT Stimulated	-0.0110899083802591	6.69113227791419e-24	4.0140741995241e-23
Eng	KO Stimulated vs WT Stimulated	-0.0211408472642046	1.22188665010876e-14	5.3983842030449e-14
Fpgs	KO Stimulated vs WT Stimulated	-0.0614458628340291	7.08166750539982e-37	5.79432983922496e-36
Cdk9	KO Stimulated vs WT Stimulated	-0.119237971982327	6.88512553548737e-57	8.25344054401585e-56
Sh2d3c	KO Stimulated vs WT Stimulated	0.0391127321716864	0.00166709964899234	0.00357705584594551
6330409D20Rik	KO Stimulated vs WT Stimulated	0.00168029756662755	0.0296388495100652	0.0503400022533959
Ttc16	KO Stimulated vs WT Stimulated	0.00634940978541861	0.0124861653717722	0.0230612775879798
Tor2a	KO Stimulated vs WT Stimulated	-0.0394348413949005	2.27231613517622e-10	8.32722261028941e-10
Ptrh1	KO Stimulated vs WT Stimulated	-0.0245285374933982	9.51764631263487e-20	5.03433397063055e-19
Cfap157	KO Stimulated vs WT Stimulated	0.0117156763485261	1.76730428925537e-06	5.08496067841132e-06
Stxbp1	KO Stimulated vs WT Stimulated	0.0285981146941208	6.57303723716578e-17	3.1639300431147e-16
Fam129b	KO Stimulated vs WT Stimulated	-0.00176962744979896	0.05947099453206	0.0938993350942999
Lrsam1	KO Stimulated vs WT Stimulated	0.00588705988247778	0.798483749608054	0.841758218555343
Rpl12	KO Stimulated vs WT Stimulated	-0.333241019525298	1.97607463313872e-101	4.67006046613151e-100
Slc2a8	KO Stimulated vs WT Stimulated	0.00757838446422709	0.225638913871554	0.293597642524688
Garnl3	KO Stimulated vs WT Stimulated	0.0137702532508591	0.000471079782098863	0.00108232497217241
Ralgps1	KO Stimulated vs WT Stimulated	0.0178725597295638	0.00570666078230291	0.0112902011241843
Gm13528	KO Stimulated vs WT Stimulated	0.00120176733895095	0.0786335058274514	0.119190138060668
Angptl2	KO Stimulated vs WT Stimulated	0.00864809601705727	0.018167757829699	0.0323479073955959
Zbtb34	KO Stimulated vs WT Stimulated	0.00420427294951863	0.740536153227332	0.791919813240844
Zbtb43	KO Stimulated vs WT Stimulated	0.00049545574939916	0.114210771670381	0.163903082754141
Mvb12b	KO Stimulated vs WT Stimulated	-0.0430574077858931	2.36981197316876e-20	1.27796445675028e-19
C230014O12Rik	KO Stimulated vs WT Stimulated	0.00217886014443012	0.0167194280739873	0.030103139634842
Pbx3	KO Stimulated vs WT Stimulated	-0.0161366357240598	1.36964278023579e-05	3.66324216181613e-05
C79798	KO Stimulated vs WT Stimulated	0.00500108823337053	0.00142258479510588	0.00307930108101947
Mapkap1	KO Stimulated vs WT Stimulated	-0.0471114567511333	2.13313846244021e-10	7.8258337507555e-10
Gapvd1	KO Stimulated vs WT Stimulated	0.126998159723931	5.11929752454036e-28	3.42416475431357e-27
Hspa5	KO Stimulated vs WT Stimulated	0.217301978810615	8.59022910154104e-38	7.18524459401282e-37
Rabepk	KO Stimulated vs WT Stimulated	-0.0229864445728779	8.25059949068712e-08	2.60023248757021e-07
Fbxw2	KO Stimulated vs WT Stimulated	-0.0111780798704007	0.0170230708394065	0.030432313955022
Psmd5	KO Stimulated vs WT Stimulated	-0.0352871210814892	2.77851460810419e-10	1.01151961556285e-09
Cutal	KO Stimulated vs WT Stimulated	0.00048653491503016	0.45891688236746	0.532881311911658
Phf19	KO Stimulated vs WT Stimulated	0.00399453280120704	0.36218680142736	0.43455864706681
Gm13448	KO Stimulated vs WT Stimulated	0.00189694001307682	0.104091581194295	0.150948722794437
Traf1	KO Stimulated vs WT Stimulated	-0.263021357786975	3.6181747190718e-88	7.01052178527846e-87
Hc	KO Stimulated vs WT Stimulated	-0.00398740176215205	0.00540393184706136	0.010740395507858
AI182371	KO Stimulated vs WT Stimulated	0.000843588011648595	0.0776657802493236	0.117866943348177
Cntrl	KO Stimulated vs WT Stimulated	0.0322065742121046	0.00188985459228203	0.0040274005300914
Rab14	KO Stimulated vs WT Stimulated	-0.09394813597953	1.45470049253714e-21	8.13120368005522e-21
Gsn	KO Stimulated vs WT Stimulated	-0.0184350329006023	0.00450208551803638	0.00905284960826656
Stom	KO Stimulated vs WT Stimulated	0.00547529660079149	1.5773845347387e-07	4.89296568304993e-07
4930402F06Rik	KO Stimulated vs WT Stimulated	0.00104019617651844	0.141996976673784	0.199266420227901
Ggta1	KO Stimulated vs WT Stimulated	0.0936460351465653	2.44432694134521e-20	1.31636432492093e-19
Dab2ip	KO Stimulated vs WT Stimulated	-0.00540982252968973	0.0118770319348227	0.0221027083316242
Ttll11	KO Stimulated vs WT Stimulated	0.00316651597524764	0.0324521073095861	0.054846652229782
Ndufa8	KO Stimulated vs WT Stimulated	-0.349849502039486	7.99188775155372e-198	6.76725848375181e-196
Morn5	KO Stimulated vs WT Stimulated	0.000780172468753077	0.1117550429241	0.160726626130867
Lhx6	KO Stimulated vs WT Stimulated	0.000919641483367736	0.000157928795767719	0.000381062823691262
Rbm18	KO Stimulated vs WT Stimulated	-0.017888311133514	1.8905785936313e-07	5.83175064868536e-07
Mrrf	KO Stimulated vs WT Stimulated	-0.0368251877571397	6.81844061570412e-18	3.39115595630833e-17
Ptgs1	KO Stimulated vs WT Stimulated	0.000112830865383968	0.959236816691712	0.973411736931449
Pdcl	KO Stimulated vs WT Stimulated	-0.0777637904062923	1.71659133808665e-58	2.11376553444222e-57
Rc3h2	KO Stimulated vs WT Stimulated	0.0246638525453815	0.42789540830239	0.502994490182494
Zbtb6	KO Stimulated vs WT Stimulated	-0.00230176717567521	0.314126593465814	0.386544127349961
Zbtb26	KO Stimulated vs WT Stimulated	0.0151618626506449	0.0310487618215224	0.0525686472803942
Rabgap1	KO Stimulated vs WT Stimulated	0.0567120450109871	8.33823605684525e-06	2.27042363567547e-05
Strbp	KO Stimulated vs WT Stimulated	0.182250888572676	6.5441656126203e-50	6.92303835861411e-49
Gpr21	KO Stimulated vs WT Stimulated	0.00308651412522354	0.00077495583811254	0.00173423821666683
Crb2	KO Stimulated vs WT Stimulated	0.000851531121385704	0.267408015126874	0.340553733952619
Dennd1a	KO Stimulated vs WT Stimulated	0.109649888479966	7.96107249448419e-14	3.39878527285434e-13
Lhx2	KO Stimulated vs WT Stimulated	0.00314221566766069	2.38020411523248e-05	6.22714721128204e-05
Gm13584	KO Stimulated vs WT Stimulated	0.000185721904047486	0.0913978981586797	0.13423328477818
Nek6	KO Stimulated vs WT Stimulated	-0.0354201431856825	1.33454604588148e-10	4.94067567758057e-10
Psmb7	KO Stimulated vs WT Stimulated	-0.271208752778093	4.23595072672236e-141	1.71672471509263e-139
Nr6a1	KO Stimulated vs WT Stimulated	-0.00219562926570638	0.00847249022318118	0.0162594351384977
Nr6a1os	KO Stimulated vs WT Stimulated	0.0127502151434802	0.00557012856240415	0.0110387399923594
Olfml2a	KO Stimulated vs WT Stimulated	-0.00365046473914835	0.00123864318888433	0.00269964521529126
Gm13496	KO Stimulated vs WT Stimulated	-0.00391207644126075	1.44293252290591e-06	4.18128939468541e-06
Wdr38	KO Stimulated vs WT Stimulated	0.0215066849134632	1.43198086795175e-07	4.45582287589866e-07
Rpl35	KO Stimulated vs WT Stimulated	-0.0918831991424605	6.12609142385411e-15	2.74990059199804e-14
Arpc5l	KO Stimulated vs WT Stimulated	-0.203821142321861	3.93700079443664e-83	7.1155657410077e-82
Golga1	KO Stimulated vs WT Stimulated	0.0284391189390374	0.08082846246273	0.122215225997791
Scai	KO Stimulated vs WT Stimulated	0.0974818260228575	1.47323628561535e-16	7.00835019064306e-16
Ppp6c	KO Stimulated vs WT Stimulated	-0.100473982038598	5.91975299767949e-39	5.08843044927966e-38
Lrp1b	KO Stimulated vs WT Stimulated	-0.00420730996078854	0.000499063123598854	0.00114371266802875
Kynu	KO Stimulated vs WT Stimulated	-0.00427773867171303	2.83671230036442e-06	8.03739914786473e-06
Arhgap15	KO Stimulated vs WT Stimulated	0.4770535195778	2.76693449865234e-129	9.37976653980969e-128
Arhgap15os	KO Stimulated vs WT Stimulated	0.0021922259412715	0.200057288877396	0.263411631798537
Gtdc1	KO Stimulated vs WT Stimulated	0.237846475435117	7.61543256820896e-44	7.19560743944873e-43
Zeb2	KO Stimulated vs WT Stimulated	-0.0148100181564573	0.0127753045073909	0.0235624973948069
Zeb2os	KO Stimulated vs WT Stimulated	-0.00197628428011211	0.0940398434471483	0.137544935299875
Gm13481	KO Stimulated vs WT Stimulated	-0.000828632937414937	0.112785197215484	0.161997447624579
Acvr2a	KO Stimulated vs WT Stimulated	-0.00946770308574738	1.50068081586651e-06	4.34104485461952e-06
Orc4	KO Stimulated vs WT Stimulated	0.0652254154810806	2.00515156511006e-11	7.71024367036234e-11
Mbd5	KO Stimulated vs WT Stimulated	0.13112178263006	3.19506457645193e-21	1.76852823384748e-20
Epc2	KO Stimulated vs WT Stimulated	-0.0379009409733009	1.29500780283548e-09	4.56014161539963e-09
Kif5c	KO Stimulated vs WT Stimulated	-0.00883676248580526	2.68271126721315e-08	8.69576014111003e-08
Lypd6b	KO Stimulated vs WT Stimulated	0.0482260214173444	1.93157205244306e-30	1.3776470348231e-29
Gm13480	KO Stimulated vs WT Stimulated	-7.2946606517755e-06	0.613557652935957	0.67951069665096
Mmadhc	KO Stimulated vs WT Stimulated	-0.110233331015985	8.23125750929644e-61	1.05537237872094e-59
Gm13483	KO Stimulated vs WT Stimulated	-5.63322128764726e-05	0.473419064087488	0.547452693879412
Rnd3	KO Stimulated vs WT Stimulated	-0.000947660043909974	0.27968559857969	0.354104709940654
1700057H21Rik	KO Stimulated vs WT Stimulated	-0.000321375520739723	0.311742542188733	0.383919101807996
Rbm43	KO Stimulated vs WT Stimulated	-0.0500257203656125	1.02091918762767e-36	8.31230397487849e-36
Nmi	KO Stimulated vs WT Stimulated	-0.106843170909005	6.09739901789234e-70	9.18487078403025e-69
Tnfaip6	KO Stimulated vs WT Stimulated	0.00102813526209312	0.161562950660131	0.220503508586142
Rif1	KO Stimulated vs WT Stimulated	0.070348383276068	4.55608741070086e-10	1.64450541239863e-09
Neb	KO Stimulated vs WT Stimulated	0.00815305429334442	0.715711082137181	0.771001235569931
Gm13522	KO Stimulated vs WT Stimulated	0.00430918580103302	5.20640774686752e-05	0.000131792784321227
Arl5a	KO Stimulated vs WT Stimulated	-0.0182677486656706	0.000295562058575097	0.000693233074444348
A430018G15Rik	KO Stimulated vs WT Stimulated	-0.00337850347405309	0.0706694179450196	0.109614993194165
Cacnb4	KO Stimulated vs WT Stimulated	-0.00105842771567788	0.172788544529239	0.231443137290477
Stam2	KO Stimulated vs WT Stimulated	0.0222335675600541	0.152676826903443	0.209785677292612
Fmnl2	KO Stimulated vs WT Stimulated	0.000579018105176998	0.691847779131311	0.751478109002946
Prpf40a	KO Stimulated vs WT Stimulated	-0.0831425415786291	2.96849833684125e-11	1.13313156349135e-10
Arl6ip6	KO Stimulated vs WT Stimulated	0.12879771415269	2.18134399688786e-39	1.89052979939336e-38
Galnt13	KO Stimulated vs WT Stimulated	0.000123526914960689	0.581709610091709	0.650415212182667
Nr4a2	KO Stimulated vs WT Stimulated	0.116365929705854	7.08548659374569e-25	4.35839560213124e-24
BB557941	KO Stimulated vs WT Stimulated	0.00309472107954612	0.0107230644902803	0.0200618898356608
4930555B11Rik	KO Stimulated vs WT Stimulated	0.00660057254568239	1.3776504779052e-09	4.84343937452925e-09
A930012O16Rik	KO Stimulated vs WT Stimulated	0.00293850588206171	0.159440501158453	0.21789070342367
Gpd2	KO Stimulated vs WT Stimulated	-0.0554794364045366	4.16461010922415e-11	1.57940873953595e-10
Ermn	KO Stimulated vs WT Stimulated	-0.00990370444734722	3.82038354296266e-14	1.65372660694831e-13
Cytip	KO Stimulated vs WT Stimulated	-0.320890947903545	2.99732682467719e-101	7.06680171614352e-100
Gm13546	KO Stimulated vs WT Stimulated	-0.0943381455290128	2.9379578371679e-29	2.03914973846544e-28
Acvr1c	KO Stimulated vs WT Stimulated	-0.00212689107941043	0.368714589254002	0.441751557081425
Acvr1	KO Stimulated vs WT Stimulated	-0.0107405214295824	2.1607445174962e-07	6.63938467474629e-07
Upp2	KO Stimulated vs WT Stimulated	-0.000569404449915346	0.271528384299877	0.344654163372026
Ccdc148	KO Stimulated vs WT Stimulated	0.00447334335113245	0.332492142591792	0.403867853263868
Gm11099	KO Stimulated vs WT Stimulated	0.00563266814463553	0.000664744316608593	0.00149991463388076
Pkp4	KO Stimulated vs WT Stimulated	0.0183467078937528	0.281428521830528	0.355813339850415
Dapl1	KO Stimulated vs WT Stimulated	0.121586174687615	8.30169198097321e-49	8.58157759633174e-48
Tanc1	KO Stimulated vs WT Stimulated	0.17859449758848	1.10149722829293e-60	1.40684809664962e-59
Wdsub1	KO Stimulated vs WT Stimulated	0.0068116190734991	0.423089082522887	0.49772684913526
Baz2b	KO Stimulated vs WT Stimulated	-0.0233578324846712	0.000428196380797218	0.000989166447815631
Gm13572	KO Stimulated vs WT Stimulated	0.00126926494733602	0.0870674876090861	0.130611076964433
Gm13620	KO Stimulated vs WT Stimulated	-0.000201872071049547	0.451719014148851	0.525719772052169
March7	KO Stimulated vs WT Stimulated	0.0740579670357779	4.74921477490604e-12	1.88481501407769e-11
Cd302	KO Stimulated vs WT Stimulated	0.00558856038128513	0.0400681185776448	0.0663239292649274
Ly75	KO Stimulated vs WT Stimulated	0.178621266853423	7.22186818334101e-54	8.19782971935555e-53
Gm13571	KO Stimulated vs WT Stimulated	0.0194077260519665	9.44932346465502e-18	4.67741511500423e-17
Itgb6	KO Stimulated vs WT Stimulated	-0.00519483141133471	0.000352872917625713	0.000822323244857017
Rbms1	KO Stimulated vs WT Stimulated	-0.210071832458766	3.42351532338191e-84	6.30199180573328e-83
Tank	KO Stimulated vs WT Stimulated	0.130117234519436	1.49207258461979e-22	8.61100706535653e-22
Psmd14	KO Stimulated vs WT Stimulated	-0.156205002676357	6.97853936690986e-44	6.60009291169864e-43
Tbr1	KO Stimulated vs WT Stimulated	0.000957304638454605	0.981569745459341	0.990931782501924
Slc4a10	KO Stimulated vs WT Stimulated	0.000845564089127926	0.111579126987498	0.160554851972248
Dpp4	KO Stimulated vs WT Stimulated	0.22000316034132	9.96854115744634e-89	1.95048181408087e-87
Gm13561	KO Stimulated vs WT Stimulated	0.0231134903783512	3.77890205597928e-11	1.43614155866944e-10
Gm13565	KO Stimulated vs WT Stimulated	0.00215115070072463	0.0450809040704961	0.0736566967812466
Fap	KO Stimulated vs WT Stimulated	-0.00560168346100804	8.01998682443294e-07	2.36709756480853e-06
Ifih1	KO Stimulated vs WT Stimulated	-0.00687803869557571	0.00181932130835071	0.00388816182095057
Gca	KO Stimulated vs WT Stimulated	0.0058485077491233	0.00127137313086454	0.00276704078869884
Kcnh7	KO Stimulated vs WT Stimulated	0.000276482718496277	0.286321568372767	0.360876164748523
Cobll1	KO Stimulated vs WT Stimulated	-0.031898136546973	2.23114089199044e-10	8.18084993729827e-10
Gm13594	KO Stimulated vs WT Stimulated	-0.000605903812894144	0.340169230654783	0.411966862686357
Scn3a	KO Stimulated vs WT Stimulated	0.00104354558818436	0.524897057832019	0.598254570926133
Galnt3	KO Stimulated vs WT Stimulated	-0.00867015579818452	0.000528488462124797	0.00120767017774705
Gm28638	KO Stimulated vs WT Stimulated	0.000296343727097747	0.0913978981586797	0.13423328477818
Ttc21b	KO Stimulated vs WT Stimulated	-0.00197083734463203	0.268247904428694	0.34133936885961
B3galt1	KO Stimulated vs WT Stimulated	-0.000637626210791494	0.494090501631346	0.568186944750472
Stk39	KO Stimulated vs WT Stimulated	0.428875346182544	4.497296132289e-186	3.23074713849887e-184
Gm13596	KO Stimulated vs WT Stimulated	0.000366774882810613	0.233258513811684	0.30173640813487
4932414N04Rik	KO Stimulated vs WT Stimulated	0.000233024491778532	0.696548053238106	0.754492184994476
Cers6	KO Stimulated vs WT Stimulated	-0.0156163390823904	0.0194588516856794	0.0345262318050231
Nostrin	KO Stimulated vs WT Stimulated	-1.63319165039236e-05	0.0282599048343393	0.0484904584201533
Spc25	KO Stimulated vs WT Stimulated	-0.145741648905231	1.07146194018832e-63	1.45436706328836e-62
Abcb11	KO Stimulated vs WT Stimulated	0.000213513499342843	0.329922759549138	0.401365347696295
Dhrs9	KO Stimulated vs WT Stimulated	0.00822055507309024	4.44790662741123e-06	1.23962036384953e-05
Bbs5	KO Stimulated vs WT Stimulated	0.0105369406692371	0.00185964329360279	0.00396666758488605
Klhl41	KO Stimulated vs WT Stimulated	0.0011628194443701	0.208309279111009	0.273228287194645
Fastkd1	KO Stimulated vs WT Stimulated	-0.0170187251096136	1.19779273511425e-08	3.97711957884839e-08
Ppig	KO Stimulated vs WT Stimulated	-0.268626742571114	1.91724757623389e-112	5.26951788943069e-111
Ccdc173	KO Stimulated vs WT Stimulated	0.0288011525513156	2.68429448228881e-06	7.61762348874289e-06
Phospho2	KO Stimulated vs WT Stimulated	-0.0360425198328145	1.79971253754196e-22	1.03594098306472e-21
Klhl23	KO Stimulated vs WT Stimulated	0.00273518315619231	0.540961891461403	0.611903176340977
Ssb	KO Stimulated vs WT Stimulated	-0.251634811918525	1.3500297371183e-95	2.95536212749363e-94
Mettl5	KO Stimulated vs WT Stimulated	-0.102921702637853	1.60938459007746e-48	1.65419132014211e-47
Gm13625	KO Stimulated vs WT Stimulated	0.00121116917024802	0.391721364300362	0.465670794444884
Mettl5os	KO Stimulated vs WT Stimulated	0.00277182723640691	0.456984636135053	0.531071498829143
Ubr3	KO Stimulated vs WT Stimulated	0.12838291726094	1.76708223248969e-30	1.26168530119528e-29
Myo3b	KO Stimulated vs WT Stimulated	0.00348974022536512	0.139339547109175	0.195951777238549
Erich2	KO Stimulated vs WT Stimulated	-0.000624291139755669	0.876277554105306	0.911216923554635
Gad1	KO Stimulated vs WT Stimulated	0.0012063902520025	0.131449859865113	0.186265097305125
Gm26558	KO Stimulated vs WT Stimulated	1.42648404132436e-05	0.928609453132201	0.953574516594292
Gorasp2	KO Stimulated vs WT Stimulated	-0.0491441153537716	1.7382240675959e-11	6.70978093522615e-11
Tlk1	KO Stimulated vs WT Stimulated	-0.0335262355049129	0.00021339385670258	0.000507812049094072
Mettl8	KO Stimulated vs WT Stimulated	-0.012302270510666	1.20645668673274e-05	3.24291255022217e-05
Dcaf17	KO Stimulated vs WT Stimulated	-0.028201791710847	0.000778232132772029	0.0017411784585148
Cybrd1	KO Stimulated vs WT Stimulated	-0.00807574002497945	4.94248359848702e-11	1.86658722957474e-10
Dync1i2	KO Stimulated vs WT Stimulated	-0.0454114920297116	1.3136198879418e-05	3.52002722194371e-05
Slc25a12	KO Stimulated vs WT Stimulated	-0.0462119119239615	2.08610409302429e-09	7.25469859264075e-09
Hat1	KO Stimulated vs WT Stimulated	-0.0165269001767104	0.399807329958674	0.474206715077049
Metap1d	KO Stimulated vs WT Stimulated	-0.0812777148499903	1.69756743625038e-42	1.56678545519231e-41
Dlx1as	KO Stimulated vs WT Stimulated	0.00163799039960412	0.202840848114197	0.266723718801587
Itga6	KO Stimulated vs WT Stimulated	0.144115687880278	1.26751570052866e-57	1.53888315587675e-56
Pdk1	KO Stimulated vs WT Stimulated	0.423151449907028	1.20190784709259e-292	3.18890189990606e-290
Rapgef4	KO Stimulated vs WT Stimulated	0.0630279282412859	7.62616520178445e-15	3.40941499326688e-14
Rapgef4os1	KO Stimulated vs WT Stimulated	0.00189927019846877	0.0124605209073138	0.0230224610524269
Rapgef4os2	KO Stimulated vs WT Stimulated	0.00127681840621035	0.111977584199412	0.160965249439002
Map3k20	KO Stimulated vs WT Stimulated	-0.136315526406905	3.12417896554991e-99	7.15397436541745e-98
Cdca7	KO Stimulated vs WT Stimulated	-0.0917801116639598	1.16130291825062e-21	6.51134594823025e-21
Sp3	KO Stimulated vs WT Stimulated	0.0294994858036093	0.0358837193644421	0.060196436657649
Gm11084	KO Stimulated vs WT Stimulated	0.017920179392478	0.025273140963213	0.0437437800908962
Sp3os	KO Stimulated vs WT Stimulated	0.0418393200491102	2.3003946434575e-13	9.65118132198204e-13
Ola1	KO Stimulated vs WT Stimulated	-0.131952015439089	1.99075437427197e-31	1.45106305104901e-30
Sp9	KO Stimulated vs WT Stimulated	0.00178699920842455	7.45545164153215e-06	2.04038003321205e-05
Cir1	KO Stimulated vs WT Stimulated	0.0407065916396345	0.00361188774622984	0.0073595079113483
Scrn3	KO Stimulated vs WT Stimulated	-0.00205843080830036	0.0169212884761933	0.0303006952833808
Gpr155	KO Stimulated vs WT Stimulated	0.0040908051557248	0.946490635642746	0.966600829286888
Gm13703	KO Stimulated vs WT Stimulated	0.00050103828312645	0.233080497719784	0.301564943051104
Gm13709	KO Stimulated vs WT Stimulated	-0.000809330075233626	0.358814040800256	0.430771680113683
D230022J07Rik	KO Stimulated vs WT Stimulated	0.0126135791316521	6.21310783903286e-10	2.22324461228043e-09
Gm13707	KO Stimulated vs WT Stimulated	0.00175005228586733	0.0258891834632043	0.0447700409954203
Wipf1	KO Stimulated vs WT Stimulated	0.215960928240924	5.78014668519613e-57	6.94560017443948e-56
Gm13708	KO Stimulated vs WT Stimulated	0.0883757891603629	1.61306660365004e-70	2.46342381780753e-69
Chrna1os	KO Stimulated vs WT Stimulated	-1.77727030413581e-05	0.710935272330695	0.76685338976945
Chn1	KO Stimulated vs WT Stimulated	0.00143144375027936	0.652168660052377	0.714895839055927
Atf2	KO Stimulated vs WT Stimulated	0.0990176311189981	1.04001024574644e-17	5.13910203131572e-17
Atp5g3	KO Stimulated vs WT Stimulated	-0.440684640073572	2.78780641985654e-233	3.53341146170225e-231
Lnpk	KO Stimulated vs WT Stimulated	0.0838189032833004	3.09319345004822e-13	1.29038692793521e-12
4930445N08Rik	KO Stimulated vs WT Stimulated	0.000475209467847819	0.0292801005096871	0.0497859283980401
Mtx2	KO Stimulated vs WT Stimulated	-0.193531237918146	9.14347651222142e-107	2.3326415271371e-105
2600014E21Rik	KO Stimulated vs WT Stimulated	-0.0011275525744669	0.17727045096527	0.237047557540348
Hnrnpa3	KO Stimulated vs WT Stimulated	-0.0724485257977274	1.27286757220891e-09	4.4853536071162e-09
Nfe2l2	KO Stimulated vs WT Stimulated	0.0740033511732382	3.41467427985399e-10	1.23858190839983e-09
E030042O20Rik	KO Stimulated vs WT Stimulated	0.00401040955542825	0.0209436928642413	0.0369991605384887
Gm13657	KO Stimulated vs WT Stimulated	-0.000783229135026521	0.0978502800967035	0.142656804428479
Agps	KO Stimulated vs WT Stimulated	0.0394277604928469	0.00306559961795689	0.00631625251581323
Ttc30b	KO Stimulated vs WT Stimulated	0.00752442593175195	1.06722698605642e-05	2.88268627603321e-05
Ttc30a1	KO Stimulated vs WT Stimulated	-0.00367279191404543	0.0123698965846489	0.0228613887004671
Pde11a	KO Stimulated vs WT Stimulated	0.00320533690297958	0.915021948636241	0.942785779315101
Rbm45	KO Stimulated vs WT Stimulated	-0.00513987503232756	0.000640361725171802	0.00144900590961948
Osbpl6	KO Stimulated vs WT Stimulated	0.00134383051554816	0.106267483672771	0.153924636599539
Prkra	KO Stimulated vs WT Stimulated	-0.0170611035397671	4.21276615058723e-09	1.43839796895222e-08
Fkbp7	KO Stimulated vs WT Stimulated	0.0120971311888253	0.000179596445891259	0.000430888555195341
Plekha3	KO Stimulated vs WT Stimulated	-0.0311867461047347	3.90527664477453e-16	1.82806633625896e-15
Ttn	KO Stimulated vs WT Stimulated	-0.000941522098932727	0.995610382424431	1
Gm13938	KO Stimulated vs WT Stimulated	1.89652719826999e-05	0.91316045358431	0.941208943637946
Ccdc141	KO Stimulated vs WT Stimulated	0.00311141832566882	0.229712747908758	0.297652794858134
Sestd1	KO Stimulated vs WT Stimulated	-0.0150036098716595	9.99620854083689e-10	3.53814574447018e-09
Cwc22	KO Stimulated vs WT Stimulated	-0.0254854396772461	3.71009671577411e-07	1.12148282769541e-06
4930440I19Rik	KO Stimulated vs WT Stimulated	6.6277401098295e-05	0.329922759549138	0.401365347696295
Ube2e3	KO Stimulated vs WT Stimulated	-0.0904394435169373	1.34634734084745e-39	1.17298448929612e-38
Itga4	KO Stimulated vs WT Stimulated	-0.0690460524506738	6.40643956259535e-11	2.40531586520915e-10
Cerkl	KO Stimulated vs WT Stimulated	0.0123932669926683	0.000524914809546989	0.00119977943891288
Itprid2	KO Stimulated vs WT Stimulated	0.0331946562785465	1.48476676488377e-05	3.95573354591272e-05
Pde1a	KO Stimulated vs WT Stimulated	-0.0109326517705418	1.5936177628622e-16	7.57558525159934e-16
Dnajc10	KO Stimulated vs WT Stimulated	0.0408432503317487	0.00719288024823844	0.0139341047565904
Nckap1	KO Stimulated vs WT Stimulated	0.0338770663250418	0.00028143359855839	0.000661420476876508
Dusp19	KO Stimulated vs WT Stimulated	-0.00777368454549178	0.00170950682043835	0.00366370233924639
Nup35	KO Stimulated vs WT Stimulated	-0.0456996703924436	7.35272936622418e-20	3.89957253887247e-19
Zc3h15	KO Stimulated vs WT Stimulated	-0.0885066249860054	2.11447121911034e-13	8.88426156863948e-13
Gm13686	KO Stimulated vs WT Stimulated	0.000699725011438641	0.016943355767535	0.0303006952833808
Itgav	KO Stimulated vs WT Stimulated	0.00710076304272333	0.901009916421131	0.93177405295001
Gm13684	KO Stimulated vs WT Stimulated	0.0611801445618608	6.0398401307612e-16	2.80810230752376e-15
Fam171b	KO Stimulated vs WT Stimulated	0.00474282235008611	3.96774367388086e-06	1.10968561302256e-05
Calcrl	KO Stimulated vs WT Stimulated	0.0367910675815442	1.67146459946812e-05	4.43472987530881e-05
Tfpi	KO Stimulated vs WT Stimulated	-0.0511587847478358	5.26560201310879e-20	2.80836811736402e-19
Gm13710	KO Stimulated vs WT Stimulated	0.000259322053928391	0.590744005881731	0.659146292084814
Ctnnd1	KO Stimulated vs WT Stimulated	-0.00329124635649878	0.000506720188740868	0.00115979123944727
Btbd18	KO Stimulated vs WT Stimulated	0.00246424307582921	0.113878887431184	0.1634975455262
Selenoh	KO Stimulated vs WT Stimulated	-0.168524086379127	3.06975675606516e-36	2.48111655925835e-35
Tmx2	KO Stimulated vs WT Stimulated	0.0384695586712277	0.000226173594585686	0.000536747568116942
Med19	KO Stimulated vs WT Stimulated	-0.0775682314120515	5.43885195833753e-44	5.15861368536504e-43
Zdhhc5	KO Stimulated vs WT Stimulated	0.00121537039991548	0.023977382809199	0.0417214008849467
Clp1	KO Stimulated vs WT Stimulated	-0.024918746824333	6.88303587370242e-11	2.57744694864141e-10
Ypel4	KO Stimulated vs WT Stimulated	-0.000320010691992278	0.743012113418748	0.793750901643833
Gm19426	KO Stimulated vs WT Stimulated	0.000467532306524231	0.0292801005096871	0.0497859283980401
Serping1	KO Stimulated vs WT Stimulated	-0.000230740318139087	0.625796861461637	0.690322731095133
Ube2l6	KO Stimulated vs WT Stimulated	-0.0203385711462409	2.92503945729722e-08	9.46582536359692e-08
Timm10	KO Stimulated vs WT Stimulated	-0.262881787646539	6.59213898422829e-180	4.34360839891254e-178
Slc43a1	KO Stimulated vs WT Stimulated	0.0100910296996487	9.78023428598834e-06	2.65145615881311e-05
Slc43a3	KO Stimulated vs WT Stimulated	0.044389213436014	1.21398821996524e-06	3.54418303830521e-06
Prg2	KO Stimulated vs WT Stimulated	0.000217112067894733	0.186376015230509	0.247460887907647
P2rx3	KO Stimulated vs WT Stimulated	0.00627754325545098	3.11613692243433e-07	9.46253755829707e-07
Ssrp1	KO Stimulated vs WT Stimulated	-0.294130117842579	2.22078815149039e-125	7.1623117384939e-124
Tnks1bp1	KO Stimulated vs WT Stimulated	0.00896503999825565	0.000178774318951438	0.00042901955774417
Olfr1033	KO Stimulated vs WT Stimulated	-0.000891382876400473	0.718054322874078	0.773023315887864
Olfr259	KO Stimulated vs WT Stimulated	0.000119864484355939	0.853663117177713	0.891761042760344
Pramel7	KO Stimulated vs WT Stimulated	0.000790679588043719	0.016943355767535	0.0303006952833808
Ptprj	KO Stimulated vs WT Stimulated	0.0336984184783847	0.00727444068104504	0.0140825075505511
4933423P22Rik	KO Stimulated vs WT Stimulated	0.00226303759951779	0.139808391505424	0.196569432810459
Nup160	KO Stimulated vs WT Stimulated	0.0499052347320069	0.000204429017455841	0.000487527926456589
Fnbp4	KO Stimulated vs WT Stimulated	0.0886028755725569	4.2194898215996e-16	1.97236617242214e-15
Agbl2	KO Stimulated vs WT Stimulated	0.00353150240495299	0.00784196108367751	0.0151399227325215
Mtch2	KO Stimulated vs WT Stimulated	-0.113005180166095	1.02735856769642e-34	8.05492834459856e-34
C1qtnf4	KO Stimulated vs WT Stimulated	-0.00431981718902565	0.933514327335557	0.957131162389234
Ndufs3	KO Stimulated vs WT Stimulated	-0.201620123730854	6.7606782541824e-79	1.16275485375951e-77
Kbtbd4	KO Stimulated vs WT Stimulated	-0.00750054427343272	0.00217880748381109	0.00458988885457938
Ptpmt1	KO Stimulated vs WT Stimulated	-0.136695477899412	1.96741993458749e-62	2.59958096137825e-61
Celf1	KO Stimulated vs WT Stimulated	0.0455494249314981	4.92077997123471e-05	0.000124896174295408
Rapsn	KO Stimulated vs WT Stimulated	-0.0250750780064096	9.74753368924549e-15	4.33347124401912e-14
Gm13778	KO Stimulated vs WT Stimulated	0.00148837714383829	0.830935970613681	0.871444865565597
Psmc3	KO Stimulated vs WT Stimulated	-0.221167260387271	1.12981688843375e-95	2.48148192747718e-94
Slc39a13	KO Stimulated vs WT Stimulated	-0.00422978942406713	0.00389057328058708	0.00788135169606049
Spi1	KO Stimulated vs WT Stimulated	-0.00275332095356656	0.00152003974364995	0.0032777710076821
Madd	KO Stimulated vs WT Stimulated	0.0328839223627159	0.00615383951957542	0.0120955405570951
Nr1h3	KO Stimulated vs WT Stimulated	0.00101962224967033	0.0155815022813947	0.0282614450731449
Gm13783	KO Stimulated vs WT Stimulated	0.000588262654296615	0.111711043439968	0.160674958685358
Acp2	KO Stimulated vs WT Stimulated	0.0301442858034526	4.43707767337297e-11	1.68017904134061e-10
Ddb2	KO Stimulated vs WT Stimulated	0.0569873940672608	1.23162314584541e-08	4.08740309859536e-08
Pacsin3	KO Stimulated vs WT Stimulated	0.00157104241989356	0.000162874197461558	0.000392614616025142
Arfgap2	KO Stimulated vs WT Stimulated	-0.0170059152436826	0.000131446430558126	0.00031991836126176
1110051M20Rik	KO Stimulated vs WT Stimulated	-0.00952670797335523	2.79579034783293e-05	7.26664474027266e-05
Lrp4	KO Stimulated vs WT Stimulated	0.0026976548434102	0.00160249582071645	0.00344586820147359
Ckap5	KO Stimulated vs WT Stimulated	0.194324876373973	2.51821155728269e-50	2.68685746800903e-49
F2	KO Stimulated vs WT Stimulated	0.00517996924700642	5.77387954609739e-05	0.0001456387743539
Zfp408	KO Stimulated vs WT Stimulated	0.0168548386891555	0.0558666628300975	0.0887010870227487
Arhgap1	KO Stimulated vs WT Stimulated	-0.0433196732807369	6.17864598109527e-19	3.18602944746864e-18
Atg13	KO Stimulated vs WT Stimulated	0.0472315268124237	1.64087693105483e-08	5.40268872768125e-08
Harbi1	KO Stimulated vs WT Stimulated	-0.0075452333208017	0.0116877787151892	0.0217787347741876
Ambra1	KO Stimulated vs WT Stimulated	0.123343424462882	9.08538787169939e-19	4.6619425801688e-18
Chrm4	KO Stimulated vs WT Stimulated	0.00203256483070894	0.000112371524662037	0.000275549102803434
Mdk	KO Stimulated vs WT Stimulated	0.00655438301467801	0.627769050458384	0.691999575397262
Dgkz	KO Stimulated vs WT Stimulated	0.0319639368343961	0.0062936584956027	0.0123569324522938
Gm9821	KO Stimulated vs WT Stimulated	0.00334482003028584	0.00550128996206763	0.0109164508331855
Creb3l1	KO Stimulated vs WT Stimulated	-0.00955497029749027	0.000334700166296917	0.000781071726180644
Phf21a	KO Stimulated vs WT Stimulated	0.14098877923375	3.57336492714939e-23	2.09197966123406e-22
Large2	KO Stimulated vs WT Stimulated	0.000496235484075812	0.317312610478206	0.389982313378162
Pex16	KO Stimulated vs WT Stimulated	-0.0397725549190117	1.29482512334939e-18	6.59644780581911e-18
1700029I15Rik	KO Stimulated vs WT Stimulated	0.000785060806198581	0.427717272913418	0.502814793743965
Mapk8ip1	KO Stimulated vs WT Stimulated	0.00106955287576073	0.116875435689031	0.167248500563153
Cry2	KO Stimulated vs WT Stimulated	0.0198546935577304	1.44044684290088e-06	4.1746943965751e-06
D930015M05Rik	KO Stimulated vs WT Stimulated	0.00290814821081846	0.180562509093593	0.240492631016542
Slc35c1	KO Stimulated vs WT Stimulated	-0.0138899946999902	2.66525420718117e-08	8.64058218779701e-08
Gm13814	KO Stimulated vs WT Stimulated	-0.000192565988597795	0.970926342521085	0.982514092296996
Prdm11	KO Stimulated vs WT Stimulated	0.0147574448158765	0.00735736491925945	0.0142361147927211
4631405J19Rik	KO Stimulated vs WT Stimulated	0.00035990056956628	0.674836464365846	0.736094436464177
Trp53i11	KO Stimulated vs WT Stimulated	-0.015682323649023	4.96412025017356e-06	1.37712294518617e-05
Tspan18	KO Stimulated vs WT Stimulated	-0.000691420877378938	0.149371639823905	0.205712939362992
Gm13807	KO Stimulated vs WT Stimulated	0.00440433688823609	0.00101880506335935	0.00224808183142467
Cd82	KO Stimulated vs WT Stimulated	0.00280159406251335	0.0587318910784722	0.0928281096561174
Gm10804	KO Stimulated vs WT Stimulated	0.013648764441537	2.3355627747218e-12	9.415592312437e-12
Ext2	KO Stimulated vs WT Stimulated	0.00897722166051229	0.162043942538282	0.220966363176826
Accs	KO Stimulated vs WT Stimulated	0.0187174724086801	2.10359358444939e-06	6.02207002401933e-06
Gm13889	KO Stimulated vs WT Stimulated	0.00203861318926055	0.000173812409389586	0.000417716562130842
Alkbh3os1	KO Stimulated vs WT Stimulated	0.000790527364686807	0.0292801005096871	0.0497859283980401
Alkbh3	KO Stimulated vs WT Stimulated	-0.0208837152236916	2.09894255757666e-07	6.45646281546113e-07
Hsd17b12	KO Stimulated vs WT Stimulated	0.090014150611273	6.2508306644583e-13	2.58221464380435e-12
Mir670hg	KO Stimulated vs WT Stimulated	0.000828938596156291	0.690538222484073	0.750670313532399
Ttc17	KO Stimulated vs WT Stimulated	0.0475337381840625	0.000169397308228279	0.000407450385160707
2810002D19Rik	KO Stimulated vs WT Stimulated	-0.00997531402290266	1.1219239072557e-05	3.02468010167743e-05
Api5	KO Stimulated vs WT Stimulated	-0.0826852046098504	2.01577030790369e-22	1.15829666061148e-21
Lrrc4c	KO Stimulated vs WT Stimulated	0.000903501077342955	0.194750300815961	0.25746320993468
B230118H07Rik	KO Stimulated vs WT Stimulated	-0.0176157088205688	5.71525601496321e-26	3.62075388225893e-25
Traf6	KO Stimulated vs WT Stimulated	0.0910094281500035	3.39535362895702e-14	1.47455569320419e-13
Prr5l	KO Stimulated vs WT Stimulated	-0.00462281248103995	1.01760355743952e-05	2.75463109637994e-05
Commd9	KO Stimulated vs WT Stimulated	-0.0601681890826086	3.66325883442412e-50	3.89813837145484e-49
Ldlrad3	KO Stimulated vs WT Stimulated	-0.00330658384816003	0.00708165394813077	0.013737359320906
Gm13919	KO Stimulated vs WT Stimulated	0.00182379941018539	0.786102093272704	0.831524854031125
Trim44	KO Stimulated vs WT Stimulated	0.0513742621996494	2.96337575535619e-05	7.68415613185209e-05
Fjx1	KO Stimulated vs WT Stimulated	-0.00305992769732274	0.00190002312711856	0.00404715908868895
Slc1a2	KO Stimulated vs WT Stimulated	0.00410095352936479	0.0742405546646053	0.114653690125804
Gm13872	KO Stimulated vs WT Stimulated	0.00123620629168233	0.0436559578025967	0.0715340830297985
Cd44	KO Stimulated vs WT Stimulated	-0.0327365144420512	0.273675302058047	0.347025096262861
Pdhx	KO Stimulated vs WT Stimulated	-0.0296413560070185	3.5987646959434e-12	1.43827713766977e-11
Apip	KO Stimulated vs WT Stimulated	-0.0644677522095295	1.11679489251243e-31	8.21252829493899e-31
Cat	KO Stimulated vs WT Stimulated	-0.00813014613101062	0.0264043773656169	0.0454988487355742
Abtb2	KO Stimulated vs WT Stimulated	0.153266694376184	4.64783355620136e-24	2.795865777958e-23
Nat10	KO Stimulated vs WT Stimulated	-0.0718490926764404	3.90345931047594e-28	2.62061190348046e-27
Caprin1	KO Stimulated vs WT Stimulated	-0.038232901369649	0.0187601544161055	0.0333489648674365
Lmo2	KO Stimulated vs WT Stimulated	-0.00291029561634838	0.0104278608523046	0.0195528755092003
4931422A03Rik	KO Stimulated vs WT Stimulated	2.83428229758387e-05	0.942277953656836	0.963089475567178
Fbxo3	KO Stimulated vs WT Stimulated	0.0441348245026625	2.70045980052873e-05	7.03080591007734e-05
Cd59b	KO Stimulated vs WT Stimulated	0.00151198384080792	0.110157184866644	0.158980114712892
Cd59a	KO Stimulated vs WT Stimulated	-0.00153887941070734	0.368278689599683	0.44133560038206
D430041D05Rik	KO Stimulated vs WT Stimulated	0.0118314371411303	7.14038223065417e-09	2.40457718747313e-08
Hipk3	KO Stimulated vs WT Stimulated	-0.0193577334644953	5.58762981766476e-07	1.66949317930497e-06
Platr14	KO Stimulated vs WT Stimulated	0.00646791958657045	0.000299051149311867	0.000700755866716538
Cstf3	KO Stimulated vs WT Stimulated	-0.0202611476085639	0.0413544566571217	0.0680993324246992
Tcp11l1	KO Stimulated vs WT Stimulated	0.00506252517027077	0.849104950548929	0.888019099751571
Depdc7	KO Stimulated vs WT Stimulated	-0.00093214279353193	0.0931542271319631	0.136530600699634
Qser1	KO Stimulated vs WT Stimulated	0.021107798472274	0.0927263994670744	0.135983685090671
Prrg4	KO Stimulated vs WT Stimulated	-0.0817462128682984	3.18177917647305e-40	2.82779025603561e-39
Ccdc73	KO Stimulated vs WT Stimulated	0.0292637115142835	8.11440009431699e-06	2.21219958181688e-05
Eif3m	KO Stimulated vs WT Stimulated	-0.229909783734837	4.41398313437738e-75	7.2710141052132e-74
Wt1os	KO Stimulated vs WT Stimulated	-0.000106609808807548	0.613741683044761	0.67951069665096
Them7	KO Stimulated vs WT Stimulated	-0.00142124667721501	0.614840816211641	0.680311243427238
Rcn1	KO Stimulated vs WT Stimulated	0.0154151624161713	0.287541761583479	0.362092995427772
Pax6os1	KO Stimulated vs WT Stimulated	0.000312028115051384	0.625197626155755	0.68981466941355
Pax6	KO Stimulated vs WT Stimulated	0.000309897426376059	0.168162220356507	0.225823999384137
Elp4	KO Stimulated vs WT Stimulated	-0.0182335510250943	0.000797036606700461	0.0017808479044164
Immp1l	KO Stimulated vs WT Stimulated	-0.124434506492005	2.81274936429519e-46	2.77909134062115e-45
Dnajc24	KO Stimulated vs WT Stimulated	-0.0729458076866236	2.40003956997036e-28	1.62222783297691e-27
Mpped2	KO Stimulated vs WT Stimulated	0.00179030107882164	0.728777684996959	0.782282185443655
Arl14ep	KO Stimulated vs WT Stimulated	0.0305706165006893	0.0191049667940257	0.033937665973426
Mettl15	KO Stimulated vs WT Stimulated	0.0154019738147806	0.387313126289364	0.460926015192397
Kif18a	KO Stimulated vs WT Stimulated	0.0826424668716127	2.80581316259218e-15	1.27618002565535e-14
Lin7c	KO Stimulated vs WT Stimulated	-0.0115720395581004	0.00055595567613066	0.00126738022675266
Platr8	KO Stimulated vs WT Stimulated	0.000737596391064422	0.016943355767535	0.0303006952833808
Lgr4	KO Stimulated vs WT Stimulated	0.0147240513751331	1.8378161219451e-16	8.71561082235117e-16
Ccdc34	KO Stimulated vs WT Stimulated	0.00358090651523402	0.995558946473415	1
Ccdc34os	KO Stimulated vs WT Stimulated	0.00521244804838329	0.00438977938334225	0.00884221276942276
4930430A15Rik	KO Stimulated vs WT Stimulated	0.000807348902682437	0.0292801005096871	0.0497859283980401
Lpcat4	KO Stimulated vs WT Stimulated	-0.0145208806163966	1.07216634701737e-11	4.17842501748897e-11
Nutm1	KO Stimulated vs WT Stimulated	0.000501008849664269	0.0913978981586797	0.13423328477818
Nop10	KO Stimulated vs WT Stimulated	-0.527795707755895	1.25332759865333e-249	1.9484348348127e-247
Slc12a6	KO Stimulated vs WT Stimulated	0.0798178275759353	7.15635481866049e-11	2.676772641664e-10
Emc4	KO Stimulated vs WT Stimulated	-0.108735619217625	6.36088278623677e-34	4.92127552734547e-33
Katnbl1	KO Stimulated vs WT Stimulated	0.0200666966613585	0.574706047925786	0.644361348037353
Emc7	KO Stimulated vs WT Stimulated	-0.119857543346549	5.11809835986102e-25	3.15407368420175e-24
Aven	KO Stimulated vs WT Stimulated	-0.141294460806543	2.54365501541322e-62	3.34763168992775e-61
Ryr3	KO Stimulated vs WT Stimulated	-0.00141388533464759	0.211078961742432	0.276587663618639
Fmn1	KO Stimulated vs WT Stimulated	-0.000985902014157758	0.0709788519671705	0.110026343794868
Scg5	KO Stimulated vs WT Stimulated	0.00844282087373408	5.29471755470798e-05	0.000133943026469787
Arhgap11a	KO Stimulated vs WT Stimulated	0.110735641317193	6.36543555992553e-30	4.48057312369855e-29
Aqr	KO Stimulated vs WT Stimulated	-0.0495099764045791	3.09634830063242e-09	1.06728277904529e-08
Zfp770	KO Stimulated vs WT Stimulated	0.0286118420981207	0.0397589202567672	0.0662227131655989
Dph6	KO Stimulated vs WT Stimulated	-0.0347599466969604	2.71413101177551e-11	1.03782653734283e-10
Gm13972	KO Stimulated vs WT Stimulated	0.00631368612233719	2.41195376076727e-07	7.383918136232e-07
Gm28494	KO Stimulated vs WT Stimulated	-1.04181593662053e-05	0.891799825850298	0.924170645484589
Gm13977	KO Stimulated vs WT Stimulated	0.0014353386050907	0.243533569779365	0.313134821984982
BC052040	KO Stimulated vs WT Stimulated	0.0100287141530802	0.825151009838728	0.866839823924656
Gm29340	KO Stimulated vs WT Stimulated	-6.94215046267542e-05	0.269799758754761	0.342941258349472
Spred1	KO Stimulated vs WT Stimulated	0.0369804694815054	0.0578747060654183	0.0915824076338575
Fam98b	KO Stimulated vs WT Stimulated	-0.0303330883276204	1.201523212635e-06	3.50933662237252e-06
Rasgrp1	KO Stimulated vs WT Stimulated	0.219690785007486	1.51322868711073e-64	2.08530039091526e-63
Gm13982	KO Stimulated vs WT Stimulated	0.000673458737621641	0.111127468824765	0.160101759494932
Gm13986	KO Stimulated vs WT Stimulated	8.39186638526056e-05	0.971256581213841	0.982514092296996
Thbs1	KO Stimulated vs WT Stimulated	0.000336339165011464	0.116352305262515	0.166576073816465
Fsip1	KO Stimulated vs WT Stimulated	-0.000157080456718141	0.198144283416873	0.261394397753404
Gpr176	KO Stimulated vs WT Stimulated	0.00343940748869974	0.00189372294624861	0.00403460309501082
Eif2ak4	KO Stimulated vs WT Stimulated	0.113630536450608	2.90272795932719e-41	2.63269752336608e-40
Srp14	KO Stimulated vs WT Stimulated	-0.368545710177919	1.06449130771948e-227	1.21737428346609e-225
Bmf	KO Stimulated vs WT Stimulated	0.000403830179979362	0.164873232099648	0.224344395893797
Bub1b	KO Stimulated vs WT Stimulated	0.035485384665654	0.000881204533804108	0.00196032297575941
Pak6	KO Stimulated vs WT Stimulated	0.00799451193517101	0.243013385105458	0.31262757630033
Plcb2	KO Stimulated vs WT Stimulated	-0.000483537124145762	0.00476137778591054	0.00953761390797603
Inafm2	KO Stimulated vs WT Stimulated	0.000516106002415372	0.574138015721241	0.643798843825673
Disp2	KO Stimulated vs WT Stimulated	0.000391043366030951	0.0913978981586797	0.13423328477818
Knstrn	KO Stimulated vs WT Stimulated	0.0538163005314612	2.80434350862248e-08	9.08410084292344e-08
Gm14091	KO Stimulated vs WT Stimulated	0.0112985836415628	2.31108549371834e-12	9.32447085148039e-12
Ivd	KO Stimulated vs WT Stimulated	-0.0347078766621752	1.28030809201776e-16	6.10370165861559e-16
Bahd1	KO Stimulated vs WT Stimulated	0.00664113502243302	0.810469769086284	0.852992962132965
Chst14	KO Stimulated vs WT Stimulated	-0.0052051449894878	0.00336747562747019	0.00690604941884254
Ccdc32	KO Stimulated vs WT Stimulated	-0.0410524650468217	8.08858538871223e-26	5.0999607303544e-25
Rpusd2	KO Stimulated vs WT Stimulated	-0.0119126763514784	1.85663889646715e-09	6.4861758077247e-09
Knl1	KO Stimulated vs WT Stimulated	0.143693291366069	4.60694610159785e-31	3.33722681018186e-30
Rad51	KO Stimulated vs WT Stimulated	-0.0423109187924041	3.1454310026102e-06	8.87562840625927e-06
Rmdn3	KO Stimulated vs WT Stimulated	0.000551723414465688	0.246154156729042	0.316157075114646
Gchfr	KO Stimulated vs WT Stimulated	-0.000250260052614525	0.403234005929484	0.477701582663024
Dnajc17	KO Stimulated vs WT Stimulated	-0.0454626236430274	7.32596427781088e-24	4.38830111872844e-23
Zfyve19	KO Stimulated vs WT Stimulated	-0.0129172070059517	2.17027486915695e-07	6.66661000638379e-07
Spint1	KO Stimulated vs WT Stimulated	0.00135353170228979	0.65454655859438	0.717225879376078
Rhov	KO Stimulated vs WT Stimulated	0.000216197484876263	0.591009156915859	0.659331233585731
Vps18	KO Stimulated vs WT Stimulated	-0.00346022028073151	0.0642503751912977	0.100861329751628
Dll4	KO Stimulated vs WT Stimulated	7.258107013968e-05	0.935451023822814	0.958524197891358
Chac1	KO Stimulated vs WT Stimulated	0.0221311016859045	1.52453433759537e-27	1.00819902903989e-26
Ino80	KO Stimulated vs WT Stimulated	0.0639374946246817	7.85416121407197e-07	2.32021903204896e-06
Exd1	KO Stimulated vs WT Stimulated	0.00538377397455415	0.344315354065386	0.415874429775243
Chp1	KO Stimulated vs WT Stimulated	-0.0270577034965834	3.12589457294858e-11	1.19275505478627e-10
Oip5os1	KO Stimulated vs WT Stimulated	0.0366067993592582	0.00028152415565553	0.000661555169271302
Oip5	KO Stimulated vs WT Stimulated	-0.0131807841875574	1.31662905934844e-05	3.52714077167133e-05
Nusap1	KO Stimulated vs WT Stimulated	-0.00674986640351571	0.176515504043228	0.236149120274048
Ndufaf1	KO Stimulated vs WT Stimulated	-0.0857163367835831	1.85528344145527e-57	2.24700457708572e-56
Rtf1	KO Stimulated vs WT Stimulated	-0.102363921770834	2.12859165972104e-21	1.18679869534292e-20
Itpka	KO Stimulated vs WT Stimulated	0.00730265926677763	8.10825757066071e-06	2.21082786240857e-05
Ltk	KO Stimulated vs WT Stimulated	0.00207700733032518	0.0377264223410215	0.0630590573846273
Rpap1	KO Stimulated vs WT Stimulated	-0.00826689062745048	0.000149781199435275	0.00036250256477287
Tyro3	KO Stimulated vs WT Stimulated	0.00591315796932073	0.115968566874895	0.166209918772942
Mga	KO Stimulated vs WT Stimulated	0.134556843362675	4.64120037309291e-33	3.52905029515383e-32
Mapkbp1	KO Stimulated vs WT Stimulated	0.00794407602101653	0.552569398153604	0.623332111896744
Jmjd7	KO Stimulated vs WT Stimulated	0.0112727695306669	0.00688005925082742	0.0133762871550772
Pla2g4b	KO Stimulated vs WT Stimulated	0.00138779312570124	0.42756993192611	0.50273068278171
Sptbn5	KO Stimulated vs WT Stimulated	0.000925011165976171	0.697627311401512	0.754789357850081
Ehd4	KO Stimulated vs WT Stimulated	-0.0819678819142647	1.03685010702254e-38	8.86647197234271e-38
Pla2g4e	KO Stimulated vs WT Stimulated	0.00985213750799413	6.1566183462907e-08	1.95547563404371e-07
Pla2g4f	KO Stimulated vs WT Stimulated	-0.0139467005195888	4.35759642377336e-11	1.65165354736507e-10
Vps39	KO Stimulated vs WT Stimulated	0.0145696496123022	0.234673029564273	0.303353324355031
Tmem87a	KO Stimulated vs WT Stimulated	0.108133928838322	7.13069510820111e-21	3.9013940598871e-20
Ganc	KO Stimulated vs WT Stimulated	0.0274514744839822	3.05062070147431e-05	7.89803556318466e-05
Capn3	KO Stimulated vs WT Stimulated	-0.00619482811658462	0.00935786753607267	0.0177921083604347
Zfp106	KO Stimulated vs WT Stimulated	0.0320799267209726	0.00017562298633029	0.000421711331602081
Snap23	KO Stimulated vs WT Stimulated	-0.0201625999162723	9.14984258008271e-05	0.000226317858919908
Lrrc57	KO Stimulated vs WT Stimulated	-0.00958853133993094	0.00114560780641977	0.0025131131892787
Haus2	KO Stimulated vs WT Stimulated	-0.0181074222815771	2.54791184617057e-08	8.27094581190021e-08
Stard9	KO Stimulated vs WT Stimulated	0.020686768433988	1.51891601967255e-11	5.88147691680562e-11
Cdan1	KO Stimulated vs WT Stimulated	0.0207300868178581	3.14056121593137e-05	8.1161074851712e-05
Ttbk2	KO Stimulated vs WT Stimulated	-0.000619597375570579	0.511244356055229	0.584736834184561
AV039307	KO Stimulated vs WT Stimulated	0.00277917144055235	0.0757590397712503	0.11523729510338
Ubr1	KO Stimulated vs WT Stimulated	0.050026306869208	8.15233116569661e-05	0.000202982029362108
Tmem62	KO Stimulated vs WT Stimulated	-0.00372480263359495	0.0144173267115745	0.0263416853851328
Ccndbp1	KO Stimulated vs WT Stimulated	-0.0603405995724224	6.93756487349856e-35	5.46518620022755e-34
Lcmt2	KO Stimulated vs WT Stimulated	-0.00432279693467317	0.0008604743646889	0.00191656362020869
Adal	KO Stimulated vs WT Stimulated	-0.000245850827640344	0.0355083028327065	0.0596068599686205
Zscan29	KO Stimulated vs WT Stimulated	0.00368417746636135	0.99061436947341	0.999251550572889
Tubgcp4	KO Stimulated vs WT Stimulated	0.0274671792829203	0.0551711959334288	0.087736883871118
Trp53bp1	KO Stimulated vs WT Stimulated	0.046029652159732	1.08577614122989e-05	2.93040274438269e-05
Map1a	KO Stimulated vs WT Stimulated	9.76854132231724e-05	0.912746267827684	0.941123269780977
Ppip5k1	KO Stimulated vs WT Stimulated	-0.00836496671207716	7.73017460002265e-05	0.000192857001461699
Ckmt1	KO Stimulated vs WT Stimulated	-0.0148077047374086	1.71079467326373e-30	1.22281261506016e-29
Strc	KO Stimulated vs WT Stimulated	0.000394939396412673	0.0292801005096871	0.0497859283980401
Catsper2	KO Stimulated vs WT Stimulated	0.0257207626266555	2.23677020031571e-08	7.27992970495296e-08
Pdia3	KO Stimulated vs WT Stimulated	0.0401067602353702	2.09011882385011e-05	5.48987255488296e-05
Serinc4	KO Stimulated vs WT Stimulated	0.00142514524395942	0.0119439388438884	0.0221234700786127
Serf2	KO Stimulated vs WT Stimulated	-0.495505118578517	9.24865359075486e-235	1.19505816754825e-232
Hypk	KO Stimulated vs WT Stimulated	-0.343444746937119	1.45858543934125e-219	1.56045116437911e-217
Mfap1b	KO Stimulated vs WT Stimulated	-0.00361894848533312	0.00171166141501462	0.00366713506647028
Mfap1a	KO Stimulated vs WT Stimulated	-0.00233047757053112	0.0420732211249462	0.069162744912458
Wdr76	KO Stimulated vs WT Stimulated	0.106383495121916	5.95932897989576e-21	3.27039954139398e-20
Frmd5	KO Stimulated vs WT Stimulated	0.00314432535173592	0.204519546895377	0.268700281504761
Gm14019	KO Stimulated vs WT Stimulated	0.00272128921505349	5.9911474660963e-06	1.65121666797576e-05
Casc4	KO Stimulated vs WT Stimulated	0.070024667247796	2.58393447736333e-15	1.17633750091633e-14
Mageb3	KO Stimulated vs WT Stimulated	0.00045508096862342	0.131570126789172	0.186408967816144
Ctdspl2	KO Stimulated vs WT Stimulated	0.198689686523547	9.85848766902642e-63	1.31395878182155e-61
Eif3j1	KO Stimulated vs WT Stimulated	-0.108190680636918	1.20993636136368e-18	6.17663510897275e-18
Spg11	KO Stimulated vs WT Stimulated	0.0487855800386458	4.08043121869588e-09	1.39488920839769e-08
Patl2	KO Stimulated vs WT Stimulated	0.0150431674510751	2.85307723981453e-08	9.23594989345522e-08
B2m	KO Stimulated vs WT Stimulated	-0.337514933551155	6.08724003862397e-131	2.12882231157431e-129
Trim69	KO Stimulated vs WT Stimulated	0.00170667072665216	0.100857893635472	0.14657984410256
Terb2	KO Stimulated vs WT Stimulated	0.00101526155824862	0.44112881809748	0.516050696726735
Sord	KO Stimulated vs WT Stimulated	-0.00519650170560962	0.0277476673559102	0.0477143823639178
Duox1	KO Stimulated vs WT Stimulated	0.0181836388919911	0.036270698889909	0.0608097259423961
Shf	KO Stimulated vs WT Stimulated	0.00938982431016352	0.00324207494131779	0.00665985849667418
Slc28a2	KO Stimulated vs WT Stimulated	0.0610742548408868	1.03624012438593e-14	4.59963021083104e-14
Gm14085	KO Stimulated vs WT Stimulated	0.00511329114236935	7.7254036051864e-06	2.11135567009482e-05
Gatm	KO Stimulated vs WT Stimulated	0.0138946226542615	3.78097190562478e-08	1.21605883222931e-07
Spata5l1	KO Stimulated vs WT Stimulated	0.000464159464515524	0.715355237935026	0.770659622092419
AA467197	KO Stimulated vs WT Stimulated	-0.0424270987060431	4.03963659965376e-10	1.46127483542102e-09
Slc30a4	KO Stimulated vs WT Stimulated	0.0031939245512425	0.231018109920152	0.299207847520249
4930417H01Rik	KO Stimulated vs WT Stimulated	-0.000470412751026921	0.506441784189641	0.579677024077634
Bloc1s6os	KO Stimulated vs WT Stimulated	0.0137850614010764	2.85922481490499e-10	1.04052148119595e-09
Bloc1s6	KO Stimulated vs WT Stimulated	-0.0359321011527402	1.76189115543816e-21	9.83722561786306e-21
Sqor	KO Stimulated vs WT Stimulated	-0.00961389212660561	6.84659466369439e-07	2.03131634430974e-06
Sema6d	KO Stimulated vs WT Stimulated	-0.00960598809848839	3.43855234424626e-09	1.18053404241125e-08
Slc24a5	KO Stimulated vs WT Stimulated	0.0708825648442754	2.91156164952008e-25	1.80489611413707e-24
Myef2	KO Stimulated vs WT Stimulated	0.0712559879974443	4.82400185335601e-10	1.73837038898825e-09
Dut	KO Stimulated vs WT Stimulated	-0.219227762650698	2.13065657788828e-56	2.5297097400596e-55
Fbn1	KO Stimulated vs WT Stimulated	-0.000554683458490311	0.537774034647464	0.608643243968256
Cep152	KO Stimulated vs WT Stimulated	0.0631916722197458	1.79179507524979e-10	6.59787753560242e-10
Shc4	KO Stimulated vs WT Stimulated	0.007723443347248	1.87050937710719e-05	4.94043882334166e-05
Eid1	KO Stimulated vs WT Stimulated	0.00565153437333019	0.151378440174097	0.208159438699754
Secisbp2l	KO Stimulated vs WT Stimulated	0.0202320022923111	0.0954562675055995	0.139421922129619
Cops2	KO Stimulated vs WT Stimulated	-0.0683898713048623	1.6595650318594e-16	7.88342911648849e-16
Galk2	KO Stimulated vs WT Stimulated	9.6230249583773e-05	0.027059181305612	0.0465828055022383
Fam227b	KO Stimulated vs WT Stimulated	0.00266562676887198	0.00881665616054802	0.0168468063125355
Fgf7	KO Stimulated vs WT Stimulated	-0.00112985251705226	0.0134227375535668	0.0246674413168106
Dtwd1	KO Stimulated vs WT Stimulated	-0.0320111099084588	5.82903790824148e-20	3.10388079572109e-19
Atp8b4	KO Stimulated vs WT Stimulated	0.228891876322177	1.42205655822479e-59	1.78645855126989e-58
Slc27a2	KO Stimulated vs WT Stimulated	0.00039543075593574	0.00989516339946578	0.0186514972516785
Hdc	KO Stimulated vs WT Stimulated	0.00320980065406047	0.0881122255143035	0.131929659556744
Gabpb1	KO Stimulated vs WT Stimulated	-0.0523928565105857	5.23836826354302e-13	2.17027462161654e-12
Gm27003	KO Stimulated vs WT Stimulated	0.0143978793877417	0.0461718298182518	0.0752845986195831
Usp8	KO Stimulated vs WT Stimulated	0.0640768824997091	2.04147503212327e-09	7.10570433168113e-09
Usp50	KO Stimulated vs WT Stimulated	0.0684539937121041	3.13863006204787e-14	1.36425512461098e-13
Trpm7	KO Stimulated vs WT Stimulated	0.112924713288478	6.870678017071e-22	3.8796714489698e-21
Sppl2a	KO Stimulated vs WT Stimulated	0.105919107429321	1.12523176069692e-22	6.50900779247329e-22
Ap4e1	KO Stimulated vs WT Stimulated	0.0577792821340113	3.46218846400775e-12	1.38508420276016e-11
Blvra	KO Stimulated vs WT Stimulated	-0.119477955780587	1.12503318742187e-70	1.72606286788803e-69
Ncaph	KO Stimulated vs WT Stimulated	-0.0287253324472348	5.9036948410986e-07	1.76181199224687e-06
Itpripl1	KO Stimulated vs WT Stimulated	-0.0192232240354935	5.07594441631734e-10	1.82618365467906e-09
1810024B03Rik	KO Stimulated vs WT Stimulated	0.0301196231797015	3.67568484656418e-05	9.4413905720641e-05
Snrnp200	KO Stimulated vs WT Stimulated	-0.020416554507065	0.0103014527296245	0.0193479585403261
Ciao1	KO Stimulated vs WT Stimulated	-0.0893876795325243	5.27035570296375e-59	6.54649239283868e-58
Tmem127	KO Stimulated vs WT Stimulated	-0.000316645341448221	0.0243871419087065	0.04236031222428
Stard7	KO Stimulated vs WT Stimulated	-0.0178703639451353	6.84323643468495e-06	1.87903355614455e-05
Dusp2	KO Stimulated vs WT Stimulated	-0.19297020236649	1.86142622043068e-50	1.98928680775242e-49
Astl	KO Stimulated vs WT Stimulated	0.00468879659904291	0.00376576589901568	0.00764018919499522
Gpat2	KO Stimulated vs WT Stimulated	0.000989234915165953	0.402026194211354	0.476611214692389
Fahd2a	KO Stimulated vs WT Stimulated	-0.0340561964040119	2.92947414877387e-24	1.77453899806549e-23
Zfp661	KO Stimulated vs WT Stimulated	0.00375750243164839	0.0155118750997144	0.0281556875498692
Mrps5	KO Stimulated vs WT Stimulated	-0.0975418027580675	1.09384712244691e-22	6.3293003459061e-22
Mall	KO Stimulated vs WT Stimulated	4.98870793570385e-05	0.594394779304505	0.661587521723926
Nphp1	KO Stimulated vs WT Stimulated	-0.00474901515925325	0.00807311945313832	0.0155530064863975
Mtln	KO Stimulated vs WT Stimulated	-0.115174451114154	5.03364343824653e-45	4.86235295037222e-44
Bub1	KO Stimulated vs WT Stimulated	0.15094852380151	3.13979753103069e-56	3.71897803987974e-55
Acoxl	KO Stimulated vs WT Stimulated	-0.00563964843843544	8.43228904293017e-05	0.000209480798583355
Bcl2l11	KO Stimulated vs WT Stimulated	-0.0340388712366393	7.09194163293347e-06	1.94485084724099e-05
Morrbid	KO Stimulated vs WT Stimulated	-0.0238535611304233	3.38426066915891e-07	1.02579441059548e-06
Gm14009	KO Stimulated vs WT Stimulated	0.000196629934873333	0.330882287141258	0.402163854863418
Gm29010	KO Stimulated vs WT Stimulated	0.00117763950860918	0.301148937553318	0.376478348904947
Gm39929	KO Stimulated vs WT Stimulated	0.000590996995929146	0.581251503974003	0.65027533977003
Anapc1	KO Stimulated vs WT Stimulated	0.106573007175582	2.40922877899837e-25	1.49816385854027e-24
Mertk	KO Stimulated vs WT Stimulated	0.000969843770402784	0.0262653914943302	0.0452907300992787
Tmem87b	KO Stimulated vs WT Stimulated	0.0504449730193537	2.57714383025356e-12	1.03643057959207e-11
Zc3h8	KO Stimulated vs WT Stimulated	-0.024827238829201	1.35522890838195e-11	5.25993759467375e-11
Gm10762	KO Stimulated vs WT Stimulated	0.00561871296586912	0.733386695170023	0.786423551607926
Zc3h6	KO Stimulated vs WT Stimulated	0.0919908638577158	4.00891412949965e-41	3.62112493249721e-40
Gm14027	KO Stimulated vs WT Stimulated	0.00213700919415235	0.00300427751725205	0.00620468275202892
Vinac1	KO Stimulated vs WT Stimulated	0.0013588448402846	0.00344122163585245	0.00703167037714351
Gm14022	KO Stimulated vs WT Stimulated	6.84936894051113e-06	0.145696474403337	0.202304799730067
Ttl	KO Stimulated vs WT Stimulated	-0.0068770190222245	1.16730734231194e-05	3.14234967595579e-05
Polr1b	KO Stimulated vs WT Stimulated	-0.0490858085478186	5.74186312619969e-23	3.34672918419003e-22
Chchd5	KO Stimulated vs WT Stimulated	-0.074655312617149	3.46454217138153e-33	2.64141473824985e-32
AI847159	KO Stimulated vs WT Stimulated	-0.00210778728681216	0.002082837197056	0.004401229413212
Gm14029	KO Stimulated vs WT Stimulated	-0.0047409137580694	0.000111428698232246	0.000273439347160373
Slc20a1	KO Stimulated vs WT Stimulated	-0.0429734423602448	6.70836056546918e-17	3.22750645290791e-16
9830144P21Rik	KO Stimulated vs WT Stimulated	0.00173394055102252	0.130308952976589	0.184951344884532
Ckap2l	KO Stimulated vs WT Stimulated	0.0312372528255951	0.000214131733733586	0.000509446122616527
Gm14023	KO Stimulated vs WT Stimulated	0.0128249061102815	9.886144943212e-07	2.90410980550599e-06
Stk35	KO Stimulated vs WT Stimulated	-0.00817157328297811	0.000595683722380613	0.00135267721004814
Snrpb	KO Stimulated vs WT Stimulated	-0.505608365624249	0	0
Tmc2	KO Stimulated vs WT Stimulated	0.000798243040738915	0.0292801005096871	0.0497859283980401
Nop56	KO Stimulated vs WT Stimulated	-0.257217907962922	1.6631762267669e-62	2.20489964932942e-61
Idh3b	KO Stimulated vs WT Stimulated	-0.116421432913539	1.07369847280536e-47	1.08509527223737e-46
Ebf4	KO Stimulated vs WT Stimulated	0.000222098009764057	0.853280538779465	0.891495822806498
Cpxm1	KO Stimulated vs WT Stimulated	-0.000221267972966382	0.934829696843588	0.958134233195496
Pced1a	KO Stimulated vs WT Stimulated	-0.0180943664001037	7.35185511984311e-10	2.6194192485185e-09
Vps16	KO Stimulated vs WT Stimulated	-0.0240784986221224	1.83747545533166e-08	6.02371072251147e-08
Ptpra	KO Stimulated vs WT Stimulated	0.0648944648505327	7.41488799569617e-07	2.19305672155705e-06
4930473A02Rik	KO Stimulated vs WT Stimulated	0.0153592930129424	2.09609758373704e-07	6.44870838261956e-07
Mrps26	KO Stimulated vs WT Stimulated	-0.151073078706499	2.99843235791827e-45	2.91194755930775e-44
Oxt	KO Stimulated vs WT Stimulated	0.000325906274234364	0.00989516339946578	0.0186514972516785
Ubox5	KO Stimulated vs WT Stimulated	0.00345400499272457	0.233222392733827	0.301716911992141
Fastkd5	KO Stimulated vs WT Stimulated	-0.0149887954207199	9.45015937358724e-16	4.36611844381269e-15
Lzts3	KO Stimulated vs WT Stimulated	8.63831546613052e-05	0.162245351920406	0.221190744533671
Ddrgk1	KO Stimulated vs WT Stimulated	-0.0951353581636307	1.04878659431065e-21	5.89043309065413e-21
Itpa	KO Stimulated vs WT Stimulated	-0.130928584314141	7.47455303266635e-63	9.97559562689656e-62
[truncated: 17,900 more rows]

## Sheet: Figure 4A
% of proliferated cells
WT	KO
73.2	7.89
75.5	7.95
73.9	8.88
74.4	8.78
72.9	8.89
72.5	8.86

[truncated: 25 more sheets: Figure 4B, Figure 4C, Figure 4D, Figure 4E, Figure 4F, Figure 4G, Figure 4H, Figure 5A, Figure 5C, Figure 5D, Figure 5E, Figure 5F, Figure 5G, Figure 5H, Figure 5I, Supplemental Figure 2B, Supplemental Figure 2C, Supplemental Figure 2D, Supplemental Figure 3A, Supplemental Figure 8A …]
